# Supplementary material for: RNA-seq reveals differentially expressed genes involved in catecholamine synthesis and metabolism in the hypothalamus affecting divergent residual feed intake in slow-growing Korat chickens
Source: Poult Sci. 2026 May 8;105(8):107098. doi: 10.1016/j.psj.2026.107098 (PMC13223840; doi:10.1016/j.psj.2026.107098)
Supplement: Supplementary file 2 [file mmc2.xlsx]

## Sheet: Table S1
Table S1. List of primer sequences used for quantitative polymerase chain reaction (qPCR).
Gene_Name	Primer sequences	Product size (bp)	Gene accession number
TH	F-5’-GACCAGAACTACCAGCCTGT-3’	184	395592
	R-5’-CGTCCCTTACACTCTCCAGG-3’
DDC	F-5’-TCATTCCAGACTGTGCACCA-3’	150	2719
	R-CAAGGAGAGCTGGGAAGGAA-3’
GCH1	F-5’-TTGGAGTGGTGATCGAAGCT-3’	212	396146
	R-AGTAAGAACAGACGGCGACA-3’
TPH2	F-5’-TCTATCCCACCCACGCTTG-3’	228	408026
	R-AGCCGTGTCGTACATACTGA-3’
FAH	F-5’-TGGCATCAGGAACCATCAGT-3’	215	415482
	R-TGACACAGCTGGGAGGATTT-3’
GAPDH	F-5’-GGTGGCCATCAATGATCCCT-3’	105	374193
	R-CCGTTCTCAGCCTTGACAGT-3’
Abbreviations: DDC: L-DOPA decarboxylase; TH: tyrosine hydroxylase; TPH2: tryptophan hydroxylase 2; FAH: fumarylacetoacetate hydrolase; GCH1:GTP cyclohydrolase 1.
