# Supplementary material for: RNA-seq reveals differentially expressed genes involved in catecholamine synthesis and metabolism in the hypothalamus affecting divergent residual feed intake in slow-growing Korat chickens
Source: Poult Sci. 2026 May 8;105(8):107098. doi: 10.1016/j.psj.2026.107098 (PMC13223840; doi:10.1016/j.psj.2026.107098)
Supplement: Supplementary file 3 [file mmc3.xlsx]

## Sheet: Table S2
Table S2. Quality analyses of transcriptome sequencing
Sample	Raw_reads	Raw_bases	Clean_reads	Clean_bases	Error_rate (%)	Q20 (%)	Q30 (%)	GC (%)	Mapping rate (%)
Low RFI-1	43618096	6.54G	42377010	6.36G	0.03	96.19	90.69	47.67	91.01
Low RFI-2	43416018	6.51G	42013796	6.3G	0.03	96.3	90.87	46.75	91.01
Low RFI-3	39918810	5.99G	38596652	5.79G	0.03	96.2	90.67	46.82	90.93
Low RFI-4	42951992	6.44G	41709512	6.26G	0.03	95.92	90.08	47.72	90.86
Low RFI-5	42638530	6.40G	41398522	6.21G	0.03	96.47	91.23	47.93	91.7
High RFI-1	45371768	6.81G	41219874	6.18G	0.03	96.11	90.67	47.92	90.14
High RFI-2	44373776	6.66G	42378442	6.36G	0.03	96.6	91.55	47.87	91.4
High RFI-3	43590346	6.54G	41734458	6.26G	0.03	96.25	90.83	47.76	90.89
High RFI-4	43223494	6.48G	41644368	6.25G	0.03	96.39	91.12	47.94	90.94
High RFI-5	41190248	6.18G	39792438	5.97G	0.03	95.97	90.25	48.01	90.86
