# Supplementary material for: RNA-seq reveals differentially expressed genes involved in catecholamine synthesis and metabolism in the hypothalamus affecting divergent residual feed intake in slow-growing Korat chickens
Source: Poult Sci. 2026 May 8;105(8):107098. doi: 10.1016/j.psj.2026.107098 (PMC13223840; doi:10.1016/j.psj.2026.107098)
Supplement: Supplementary file 4 [file mmc4.xlsx]

## Sheet: Sheet3
Table S3. The pooling scheme used to generate each RNA pool for hypothalamic RNA-seq analysis
RFI Group	RNA Pool ID	Individual Bird ID 1	RFI Value	Individual Bird ID 2	RFI Value	Pooling Criterion
Low RFI	LRFI_Pool1	LRFI-01	-292.78	LRFI-02	-280.56	Adjacent ranked RFI values
Low RFI	LRFI_Pool2	LRFI-03	-274.76	LRFI-04	-245.98	Adjacent ranked RFI values
Low RFI	LRFI_Pool3	LRFI-05	-230.03	LRFI-06	-225.9	Adjacent ranked RFI values
Low RFI	LRFI_Pool4	LRFI-07	-217.5	LRFI-08	-212.73	Adjacent ranked RFI values
Low RFI	LRFI_Pool5	LRFI-09	-198.03	LRFI-10	-187.14	Adjacent ranked RFI values
High RFI	HRFI_Pool1	HRFI-01	388.36	HRFI-02	339.85	Adjacent ranked RFI values
High RFI	HRFI_Pool2	HRFI-03	316.9	HRFI-04	263.76	Adjacent ranked RFI values
High RFI	HRFI_Pool3	HRFI-05	243.18	HRFI-06	216.52	Adjacent ranked RFI values
High RFI	HRFI_Pool4	HRFI-07	207.34	HRFI-08	205.41	Adjacent ranked RFI values
High RFI	HRFI_Pool5	HRFI-09	194.65	HRFI-10	189.27	Adjacent ranked RFI values
Equal amounts of RNA from two individual birds within the same RFI group were pooled to generate one biological replicate for RNA-seq analysis. Pooling was performed by pairing birds with adjacent ranked RFI values within each group to minimize within-pool phenotypic variation.
