# Supplementary material for: RNA-seq reveals differentially expressed genes involved in catecholamine synthesis and metabolism in the hypothalamus affecting divergent residual feed intake in slow-growing Korat chickens
Source: Poult Sci. 2026 May 8;105(8):107098. doi: 10.1016/j.psj.2026.107098 (PMC13223840; doi:10.1016/j.psj.2026.107098)
Supplement: Supplementary file 5 [file mmc5.xlsx]

## Sheet: Table S4
Table S4. List of all differentially expressed genes (DEGs) in hypothamic tissues between low-RFI and high-RFI groups.
gene_id	low RFI 1	low RFI 2	low RFI 3	low RFI 4	low RFI 5	high RFI 1	high RFI 2	high RFI 3	high RFI 4	high RFI 5	low RFI	high RFI	log2FoldChange	p-value	padj	gene_name	gene_chr	gene_start	gene_end	gene_strand	gene_length	gene_biotype	gene_description	tf_family
novel.872	163.077	186.702	359.052	302.945	280.265	1106.91	617.535	515.882	366.693	673.939	258.408	656.192	-1.34436	2.11373e-06	0.0241367	-	14	101212	101912	+	586	-	- && - && -	-
ENSGALG00000002289	62.7218	42.7641	58.2533	76.2314	147.759	18.1461	26.975	31.8207	30.0727	23.4074	77.5458	26.0844	1.57162	3.98792e-06	0.0303587	CHAT	6	3650070	3681305	-	2218	protein_coding	Gallus gallus choline O-acetyltransferase (CHAT), mRNA. [Source:RefSeq mRNA;Acc:NM_204610]	-
ENSGALG00000016804	131.233	66.7537	96.3828	161.373	304.097	28.8202	43.3527	73.2841	56.265	51.6914	151.968	50.6827	1.58382	1.93247e-05	0.0735563	SLC5A7	1	137344058	137365066	+	1782	protein_coding	Gallus gallus solute carrier family 5 member 7 (SLC5A7), mRNA. [Source:RefSeq mRNA;Acc:NM_001001763]	-
ENSGALG00000033908	53.0723	116.819	218.185	300.965	85.7953	56.5731	44.3161	20.2496	69.8462	29.2593	154.967	44.0488	1.81518	3.77114e-05	0.123036	SLC10A4	4	66445833	66452314	-	1725	protein_coding	solute carrier family 10 member 4 [Source:HGNC Symbol;Acc:HGNC:22980]	-
ENSGALG00000043254	7.7196	8.34421	10.5915	13.8603	8.57953	27.7528	50.0964	22.1781	33.953	14.6296	9.81902	29.722	-1.59959	7.83488e-05	0.174877	EPX	19	615901	627255	-	3228	protein_coding	eosinophil peroxidase [Source:NCBI gene;Acc:417467]	An_peroxidase
novel.907	26.0537	54.2374	38.1295	64.3512	40.0378	202.809	97.3027	77.1412	71.7864	95.5803	44.5619	108.924	-1.28834	8.42302e-05	0.174877	-	14	101212	101912	-	701	-	- && - && -	-
novel.1807	14.4743	19.8175	22.2422	13.8603	40.0378	109.944	26.0116	204.424	55.2949	37.0617	22.0864	86.5473	-1.96907	0.000122706	0.200169	-	26	5462744	5469783	+	2388	-	- && - && -	-
ENSGALG00000042723	7.7196	9.38724	6.35491	13.8603	5.71969	49.1012	24.0848	40.4991	13.5812	15.6049	8.60834	28.5742	-1.72813	0.000202257	0.274344	RF01295	9	22291577	22291900	+	324	scaRNA	small Cajal body-specific RNA 7 [Source:NCBI gene;Acc:112533096]	-
ENSGALG00000053962	0	4.17211	10.5915	2.97005	1.90656	14.9438	27.9384	9.64265	21.3419	19.5062	3.92805	18.6746	-2.27225	0.000204215	0.274344	-	25	548759	555098	-	5889	lncRNA	-	-
ENSGALG00000041103	120.619	81.3561	177.937	194.044	221.161	75.7866	73.2178	64.6057	117.38	55.5926	159.023	77.3166	1.04081	0.000250076	0.285398	SLC18A3	6	3686230	3687798	-	1569	protein_coding	Gallus gallus solute carrier family 18 member A3 (SLC18A3), mRNA. [Source:RefSeq mRNA;Acc:NM_206982]	MFS_1
ENSGALG00000052797	49.2125	51.1083	54.0167	41.5808	48.6173	202.809	86.7053	68.4628	90.218	67.2963	48.9071	103.098	-1.07391	0.000457351	0.39878	-	18	11342654	11345814	+	360	protein_coding	-	-
ENSGALG00000049727	13.5093	21.9036	3.17746	11.8802	6.67297	43.7641	31.792	29.8922	25.2222	24.3827	11.4287	31.0106	-1.43916	0.000492332	0.39878	-	32	341421	345165	+	3139	lncRNA	-	-
novel.3272	3.8598	3.12908	2.1183	0.990018	1.90656	33.0899	10.5973	13.4997	10.671	1.95062	2.40075	13.9617	-2.53441	0.000634122	0.452565	-	KZ626828.1	36247	37387	-	622	-	- && - && -	-
ENSGALG00000014904	60.7919	260.757	34.952	54.451	46.7108	51.236	20.2312	25.0709	18.4316	21.4568	91.5325	27.2853	1.74804	0.000764291	0.520563	CLUL1	2	101952738	101965088	-	2003	protein_coding	clusterin like 1 [Source:NCBI gene;Acc:768430]	-
ENSGALG00000054243	8.68455	13.5593	13.769	9.90018	22.8787	0	6.74375	3.85706	3.88035	3.90124	13.7584	3.67648	1.88923	0.000916766	0.531714	-	5	32344485	32359814	-	2235	lncRNA	-	-
ENSGALG00000013094	122.549	1354.89	1022.08	1515.72	527.164	201.742	293.835	203.46	302.667	272.111	908.481	254.763	1.83418	0.000977844	0.531714	DDC	2	80755118	80807342	-	2816	protein_coding	dopa decarboxylase [Source:NCBI gene;Acc:420947]	-
ENSGALG00000012200	22.1939	535.073	120.743	124.742	81.0289	22.4157	43.3527	21.2138	38.8035	45.8395	176.756	34.325	2.36367	0.00106316	0.539904	GCH1	5	56530534	56547633	+	1185	protein_coding	GTP cyclohydrolase 1 [Source:HGNC Symbol;Acc:HGNC:4193]	GTP_cyclohydroI
ENSGALG00000047993	2.89485	0	1.05915	3.96007	1.90656	13.8764	5.78036	10.6069	9.70086	6.82716	1.96413	9.35834	-2.23051	0.00108448	0.539904	-	3	105208309	105210200	-	295	protein_coding	-	-
ENSGALG00000047262	0	5.21513	1.05915	3.96007	2.85984	8.53933	25.0482	11.5712	8.73078	6.82716	2.61884	12.1433	-2.22049	0.00126198	0.574188	-	KZ626836.1	636122	638783	+	1231	protein_coding	-	-
ENSGALG00000047577	13.5093	8.34421	12.7098	8.91016	15.2525	1.06742	6.74375	0.964265	1.94017	4.87655	11.7452	3.11843	1.90444	0.00128223	0.574188	-	5	46488214	46548179	-	1915	lncRNA	-	-
ENSGALG00000049990	3.8598	9.38724	11.6507	4.95009	4.76641	1.06742	0.963393	0.964265	0	1.95062	6.92284	0.989138	2.80241	0.001375	0.597343	-	12	19065955	19109137	+	2948	lncRNA	-	-
ENSGALG00000010198	120.619	333.769	1777.26	1444.44	99.1412	109.944	117.534	174.532	179.466	74.1235	755.044	131.12	2.52556	0.00141077	0.597343	TPH2	1	36613330	36667621	+	2162	protein_coding	Gallus gallus tryptophan hydroxylase 2 (TPH2), mRNA. [Source:RefSeq mRNA;Acc:NM_001001301]	-
ENSGALG00000053479	13.5093	5.21513	14.8281	11.8802	13.3459	60.8427	39.4991	35.6778	6.79061	30.2346	11.7557	34.609	-1.55386	0.00141241	0.597343	-	15	14214	19890	-	1604	protein_coding	-	-
novel.2398	12.5444	10.4303	10.5915	8.91016	7.62625	44.8315	22.158	16.3925	24.2522	14.6296	10.0205	24.4528	-1.28246	0.00158895	0.620019	-	32	339061	340510	-	530	-	- && Q5RE15.2 RecName: Full=26S proteasome non-ATPase regulatory subunit 8; AltName: Full=26S proteasome regulatory subunit RPN12 && -	-
novel.830	3.8598	14.6024	4.23661	8.91016	8.57953	21.3483	28.9018	31.8207	8.73078	21.4568	8.0377	22.4517	-1.48499	0.0016807	0.620019	-	13	18983887	18989148	+	4581	-	- && - && -	-
ENSGALG00000051514	0	0	0	3.96007	0	12.809	22.158	15.4282	0	8.77778	0.792014	11.8346	-3.89304	0.00172219	0.620019	-	1	13585764	13587750	+	1294	lncRNA	-	-
ENSGALG00000030129	5.7897	1.04303	3.17746	2.97005	0.953281	19.2135	10.5973	11.5712	11.641	3.90124	2.7867	11.3849	-2.022	0.00183591	0.620019	-	KZ626834.1	260462	263848	-	1021	lncRNA	-	-
novel.3315	12.5444	11.4733	11.6507	8.91016	3.81312	18.1461	26.975	25.0709	15.5214	23.4074	9.67832	21.8242	-1.18053	0.00185073	0.620019	-	KZ626836.1	847401	850787	+	1272	-	- && - && -	-
ENSGALG00000053425	12.5444	26.0757	18.0056	23.7604	24.7853	98.2023	45.2795	35.6778	27.1624	33.1605	21.0343	47.8965	-1.18394	0.00222447	0.677366	-	KZ626838.1	1213239	1224499	+	2049	protein_coding	-	-
ENSGALG00000051870	10.6145	4.17211	8.47321	14.8503	6.67297	62.9776	25.0482	14.464	18.4316	12.679	8.9566	26.7201	-1.56974	0.00286153	0.75392	-	33	6400340	6400513	+	174	protein_coding	-	-
novel.1788	6.75465	3.12908	2.1183	10.8902	4.76641	24.5506	16.3777	14.464	8.73078	14.6296	5.53173	15.7505	-1.49646	0.00304417	0.75392	-	25	3451087	3452179	-	392	-	- && O75064.4 RecName: Full=DENN domain-containing protein 4B && -	-
ENSGALG00000026790	20.264	27.1187	21.183	8.91016	18.1123	12.809	4.81696	1.92853	3.88035	10.7284	19.1176	6.83265	1.49373	0.00326251	0.75392	DMRT2	Z	26043308	26046918	+	2050	protein_coding	doublesex and mab-3 related transcription factor 2 [Source:HGNC Symbol;Acc:HGNC:2935]	DM
ENSGALG00000004885	25.0887	85.5282	30.7154	31.6806	31.4583	22.4157	13.4875	21.2138	8.73078	22.4321	40.8942	17.656	1.21159	0.00332116	0.75392	SLC24A5	10	10495517	10503481	+	1552	protein_coding	Gallus gallus solute carrier family 24, member 5 (SLC24A5), mRNA. [Source:RefSeq mRNA;Acc:NM_001038497]	Na_Ca_ex
ENSGALG00000025766	16.4042	17.7315	15.8873	11.8802	24.7853	20.2809	46.2428	25.0709	31.0428	54.6173	17.3377	35.4509	-1.0323	0.00340341	0.75392	-	28	3681246	3684888	-	834	pseudogene	-	-
novel.548	16.4042	11.4733	6.35491	4.95009	10.4861	1.06742	3.85357	3.85706	3.88035	0.975309	9.93371	2.72674	1.85679	0.00345	0.75392	-	1	165719204	165720121	-	918	-	- && - && -	-
ENSGALG00000053895	0	0	0	0	0	6.4045	3.85357	3.85706	0	3.90124	0	3.60327	-4.28678	0.00349559	0.75392	-	KZ626838.1	39547	41171	-	1136	lncRNA	-	-
ENSGALG00000053923	3.8598	6.25816	3.17746	2.97005	10.4861	46.9663	17.3411	11.5712	8.73078	8.77778	5.35031	18.6774	-1.7929	0.00364941	0.757683	-	32	714524	716221	+	930	lncRNA	-	-
novel.1165	8.68455	17.7315	9.53237	3.96007	4.76641	5.33708	0.963393	0	1.94017	0	8.93497	1.64813	2.46905	0.00400554	0.80242	-	2	14526413	14526650	+	238	-	- && - && -	-
ENSGALG00000009261	13.5093	15.6454	20.1239	28.7105	17.1591	27.7528	52.9866	26.9994	18.4316	119.963	19.0296	49.2267	-1.3722	0.00459023	0.807411	VAX1	6	30033928	30037380	-	985	protein_coding	Gallus gallus ventral anterior homeobox 1 (VAX1), mRNA. [Source:RefSeq mRNA;Acc:NM_204799]	Homeobox
ENSGALG00000025390	3.8598	2.08605	3.17746	1.98004	1.90656	22.4157	10.5973	10.6069	2.91026	4.87655	2.60198	10.2814	-1.97562	0.00462024	0.807411	RF00494	1	187136123	187136205	-	83	snoRNA	small nucleolar RNA U2-19 [Source:NCBI gene;Acc:112531635]	-
novel.1535	0	5.21513	3.17746	1.98004	2.85984	14.9438	8.67053	4.82132	12.6111	6.82716	2.64649	9.5748	-1.86518	0.00499675	0.807411	-	2	131208899	131209406	-	508	-	- && Q640Z9.1 RecName: Full=Leucine-rich repeat-containing protein 14 && -	-
ENSGALG00000045255	2.89485	3.12908	11.6507	8.91016	1.90656	18.1461	4.81696	26.0351	14.5513	26.3333	5.69827	17.9766	-1.66617	0.00520305	0.807411	CYP2AB5	9	15795619	15824636	-	5621	protein_coding	Gallus gallus cytochrome P450, family 2, subfamily AB, polypeptide 5 (CYP2AB5), mRNA. [Source:RefSeq mRNA;Acc:NM_001329497]	p450
ENSGALG00000020359	18.3341	7.30119	10.5915	24.7504	0.953281	18.1461	40.4625	46.2847	15.5214	76.0741	12.3861	39.2978	-1.66613	0.00526993	0.807411	SIX6	5	54616844	54619695	-	1702	protein_coding	Homeobox protein SIX6 [Source:UniProtKB/Swiss-Prot;Acc:O93307]	Homeobox
ENSGALG00000004246	16.4042	66.7537	432.134	770.234	18.1123	16.0112	26.975	60.7487	61.1154	13.6543	260.728	35.7009	2.86807	0.00528201	0.807411	SLC6A4	19	6349841	6361974	-	2167	protein_coding	Gallus gallus solute carrier family 6 member 4 (SLC6A4), mRNA. [Source:RefSeq mRNA;Acc:NM_213572]	SNF
ENSGALG00000010090	20.264	128.292	15.8873	24.7504	32.4116	5.33708	5.78036	8.67838	24.2522	22.4321	44.3211	13.296	1.73369	0.00532797	0.807411	FAM160A1	4	33390140	33428724	+	5757	protein_coding	family with sequence similarity 160 member A1 [Source:HGNC Symbol;Acc:HGNC:34237]	-
novel.3305	15.4392	16.6884	13.769	9.90018	11.4394	50.1686	60.6937	26.0351	34.9231	4.87655	13.4472	35.3394	-1.39407	0.00544985	0.807411	-	KZ626835.1	1205542	1206415	+	853	-	- && - && -	-
novel.1702	0.96495	7.30119	5.29576	7.92014	4.76641	0	0	0	1.94017	0.975309	5.24969	0.583096	3.15102	0.00545481	0.807411	-	23	5878789	5879223	-	435	-	- && - && -	-
ENSGALG00000005613	14.4743	8.34421	16.9464	40.5907	20.9722	4.26967	8.67053	5.78559	13.5812	5.85186	20.2656	7.63177	1.40626	0.00552947	0.807411	-	6	17640007	17642288	-	1017	protein_coding	-	Homeobox
ENSGALG00000050656	8.68455	11.4733	7.41406	11.8802	14.2992	36.2922	12.5241	32.785	19.4017	16.5803	10.7503	23.5166	-1.12261	0.0055732	0.807411	-	32	721205	723648	-	803	protein_coding	-	Kunitz_BPTI
novel.3255	3.8598	3.12908	5.29576	0.990018	0.953281	20.2809	8.67053	3.85706	9.70086	8.77778	2.84559	10.2574	-1.85532	0.0056245	0.807411	-	AADN05001316.1	133	3121	+	483	-	- && Q5TJF7.1 RecName: Full=Retinoic acid receptor RXR-beta; AltName: Full=Nuclear receptor subfamily 2 group B member 2; AltName: Full=Retinoid X receptor beta && PF00105:Zinc finger, C4 type (two domains)	zf-C4
ENSGALG00000032592	3.8598	9.38724	5.29576	3.96007	4.76641	0	0	0.964265	0	2.92593	5.45386	0.778038	2.79048	0.00564197	0.807411	FAM237B	2	21707589	21709626	-	819	protein_coding	uncharacterized LOC107052576 [Source:NCBI gene;Acc:107052576]	-
ENSGALG00000025817	20.264	44.8502	38.1295	38.6107	46.7108	5.33708	19.2679	13.4997	34.9231	9.75309	37.713	16.5562	1.18234	0.00613051	0.828453	NHLH1	25	2427409	2432025	+	2272	protein_coding	Gallus gallus nescient helix-loop-helix 1 (NHLH1), mRNA. [Source:RefSeq mRNA;Acc:NM_204121]	HLH
novel.957	22.1939	4.17211	7.41406	12.8702	25.7386	25.618	47.2062	30.8565	21.3419	43.8889	14.4778	33.7823	-1.21466	0.00628383	0.836529	-	15	144110	156072	+	1481	-	- && - && -	-
novel.1776	6.75465	6.25816	4.23661	4.95009	6.67297	14.9438	10.5973	19.2853	12.6111	9.75309	5.7745	13.4381	-1.21356	0.00661483	0.8535	-	25	1468555	1468917	-	321	-	- && - && -	-
ENSGALG00000026625	14.4743	49.0223	26.4788	21.7804	22.8787	8.53933	15.4143	12.5354	12.6111	15.6049	26.9269	12.941	1.04952	0.00673645	0.864309	gga-mir-6613	Z	10605917	10606026	-	110	miRNA	gga-mir-6613 [Source:miRBase;Acc:MI0022432]	-
novel.2307	8.68455	6.25816	5.29576	1.98004	4.76641	42.6967	16.3777	15.4282	3.88035	9.75309	5.39698	17.6272	-1.70174	0.00688715	0.873826	-	30	867288	868117	-	810	-	- && - && -	-
ENSGALG00000053830	0.96495	7.30119	4.23661	1.98004	1.90656	0	0	0	0	0.975309	3.27787	0.195062	3.58865	0.00712446	0.884828	-	3	98490019	98494415	+	1611	lncRNA	-	-
ENSGALG00000049437	4.82475	6.25816	1.05915	1.98004	4.76641	14.9438	11.5607	10.6069	4.85043	12.679	3.7777	10.9282	-1.52435	0.00746047	0.906288	-	8	214338	226455	+	3919	protein_coding	-	-
ENSGALG00000054474	9.6495	125.163	22.2422	13.8603	23.832	9.60675	12.5241	5.78559	12.6111	19.5062	38.9494	12.0067	1.69522	0.00813451	0.924348	-	Z	59770271	59779634	-	2790	protein_coding	-	-
ENSGALG00000009006	5.7897	19.8175	2.1183	3.96007	8.57953	1.06742	0.963393	3.85706	1.94017	0.975309	8.05302	1.76067	2.18473	0.00815931	0.924348	-	2	21641463	21650943	+	1815	protein_coding	-	Ferric_reduct
ENSGALG00000043556	18.3341	76.141	18.0056	12.8702	43.8509	6.4045	11.5607	17.3568	8.73078	20.4815	33.8404	12.9068	1.38673	0.00834541	0.924488	-	Z	59778403	59879799	-	14581	protein_coding	-	-
novel.535	0	0	2.1183	0.990018	0	8.53933	6.74375	0.964265	5.82052	2.92593	0.621664	4.99876	-3.03868	0.00860655	0.93213	-	1	162108134	162108442	-	309	-	- && - && -	-
ENSGALG00000002479	15.4392	100.131	21.183	8.91016	10.4861	10.6742	10.5973	5.78559	13.5812	7.80247	31.2298	9.68815	1.68657	0.00865809	0.93213	MAT1A	6	5149739	5166480	+	2131	protein_coding	Gallus gallus methionine adenosyltransferase 1A (MAT1A), mRNA. [Source:RefSeq mRNA;Acc:NM_001199519]	-
ENSGALG00000038283	11.5794	6.25816	4.23661	6.93013	8.57953	0	2.89018	1.92853	3.88035	1.95062	7.51677	2.12993	1.80726	0.00866631	0.93213	-	MT	9016	9083	+	68	Mt_tRNA	-	-
ENSGALG00000040355	13.5093	6.25816	79.4364	126.722	2.85984	4.26967	8.67053	13.4997	16.4915	12.679	45.7572	11.1221	2.0381	0.00940392	0.953168	TCF24	2	115280942	115286441	-	1702	protein_coding	transcription factor 24 [Source:NCBI gene;Acc:429524]	HLH
ENSGALG00000009050	16.4042	12.5163	2.1183	7.92014	14.2992	2.13483	3.85357	6.74985	1.94017	0.975309	10.6516	3.13075	1.76506	0.00941237	0.953168	CAPN3	5	25874264	25898344	+	3522	protein_coding	Gallus gallus calpain 3 (CAPN3), mRNA. [Source:RefSeq mRNA;Acc:NM_001004405]	Peptidase_C2
ENSGALG00000049199	4.82475	5.21513	6.35491	1.98004	4.76641	9.60675	12.5241	42.4276	4.85043	6.82716	4.62825	15.2472	-1.72507	0.00943235	0.953168	-	5	15122121	15128001	-	1111	lncRNA	-	-
ENSGALG00000049035	11.5794	3.12908	14.8281	5.94011	11.4394	19.2135	24.0848	14.464	18.4316	21.4568	9.38322	19.5301	-1.05631	0.00956163	0.957054	-	1	124584200	124610519	+	4416	lncRNA	-	-
novel.2426	10.6145	6.25816	5.29576	2.97005	11.4394	14.9438	11.5607	17.3568	28.1325	12.679	7.31556	16.9346	-1.20401	0.00965629	0.957054	-	33	6162392	6164420	+	509	-	- && - && PF05355:Apolipoprotein C-II	-
novel.2336	0	0	0	1.98004	0	1.06742	7.70714	5.78559	1.94017	3.90124	0.396007	4.08031	-3.32051	0.00988402	0.957054	-	31	3071310	3071887	+	498	-	- && - && -	-
ENSGALG00000051630	4.82475	3.12908	5.29576	4.95009	1.90656	13.8764	13.4875	7.71412	7.76069	8.77778	4.02125	10.3233	-1.36109	0.0099484	0.958656	-	32	341421	343896	-	984	lncRNA	-	-
ENSGALG00000036587	7.7196	173.142	6.35491	27.7205	20.9722	0	7.70714	0.964265	12.6111	0	47.1819	4.25651	3.46707	0.0100376	0.959157	LHX4	8	6358451	6366057	-	1602	protein_coding	LIM homeobox 4 [Source:HGNC Symbol;Acc:HGNC:21734]	Homeobox
novel.2545	13.5093	3.12908	2.1183	11.8802	2.85984	1.06742	1.92679	0	0	2.92593	6.69935	1.18403	2.50453	0.0106885	0.977271	-	4	54057454	54058119	+	666	-	- && - && -	-
ENSGALG00000033332	8.68455	11.4733	7.41406	7.92014	9.53281	5.33708	5.78036	0.964265	1.94017	1.95062	9.00497	3.1945	1.5055	0.0107179	0.977271	-	13	11166412	11169975	+	455	lncRNA	-	-
ENSGALG00000049607	0.96495	2.08605	0	0	0.953281	0	9.63393	0.964265	7.76069	15.6049	0.800857	6.79277	-3.08803	0.0108032	0.977271	-	AADN05001187.1	31901	33772	-	894	protein_coding	-	-
novel.2832	0.96495	2.08605	4.23661	1.98004	4.76641	0	0	0.964265	0	0	2.80681	0.192853	3.37202	0.0112349	0.998375	-	5	42315339	42315638	-	300	-	- && - && -	-
ENSGALG00000049140	6.75465	3.12908	4.23661	6.93013	5.71969	12.809	11.5607	11.5712	11.641	11.7037	5.35403	11.8571	-1.13794	0.0116433	0.999996	-	9	18341750	18354253	+	3314	lncRNA	-	-
ENSGALG00000026698	4.82475	14.6024	156.754	132.662	8.57953	8.53933	7.70714	23.1424	14.5513	3.90124	63.4847	11.5683	2.45507	0.0117873	0.999996	FEV	7	22355711	22359607	+	1253	protein_coding	FEV, ETS transcription factor [Source:NCBI gene;Acc:100857480]	Ets
ENSGALG00000052423	0	0	1.05915	0	0.953281	14.9438	0	1.92853	2.91026	3.90124	0.402487	4.73677	-3.52158	0.0120144	0.999996	-	25	1387593	1393214	+	1869	protein_coding	-	VWA
novel.22	5.7897	2.08605	3.17746	0.990018	1.90656	0	0	0.964265	0	0	2.78996	0.192853	3.36575	0.0120611	0.999996	-	1	8011068	8012689	+	219	-	- && - && -	-
ENSGALG00000016968	1.9299	6.25816	3.17746	3.96007	5.71969	1.06742	0	0	0	1.95062	4.20906	0.603607	2.82211	0.0120988	0.999996	CCDC122	1	168499547	168510405	-	2630	protein_coding	coiled-coil domain containing 122 [Source:HGNC Symbol;Acc:HGNC:26478]	-
ENSGALG00000047598	20.264	10.4303	9.53237	19.8004	14.2992	4.26967	4.81696	9.64265	8.73078	6.82716	14.8652	6.85744	1.11538	0.012251	0.999996	-	21	320162	323724	+	1872	lncRNA	-	-
ENSGALG00000030801	9.6495	8.34421	40.2478	25.7405	7.62625	5.33708	1.92679	1.92853	9.70086	10.7284	18.3216	5.92433	1.62606	0.0123275	0.999996	CCK1R	4	73203371	73210227	+	2396	protein_coding	Gallus gallus cholecystokinin A receptor (CCKAR), mRNA. [Source:RefSeq mRNA;Acc:NM_001081501]	7tm_1
ENSGALG00000053167	0.96495	3.12908	1.05915	8.91016	3.81312	13.8764	4.81696	15.4282	12.6111	7.80247	3.57529	10.907	-1.60226	0.0126925	0.999996	-	33	4875749	4879157	-	1456	lncRNA	-	-
novel.623	2.89485	9.38724	2.1183	13.8603	12.3927	34.1573	48.1696	16.3925	4.85043	16.5803	8.13066	24.03	-1.55931	0.0130822	0.999996	-	10	20824079	20833107	+	3389	-	- && - && -	-
ENSGALG00000005763	57.897	126.206	48.721	35.6406	27.6452	35.2247	28.9018	16.3925	27.1624	39.9877	59.222	29.5338	1.00311	0.0131707	0.999996	VILL	2	4666085	4685727	+	3691	protein_coding	advillin [Source:NCBI gene;Acc:420415]	-
ENSGALG00000049544	5.7897	4.17211	0	4.95009	1.90656	19.2135	3.85357	3.85706	8.73078	26.3333	3.36369	12.3977	-1.87306	0.0132646	0.999996	-	25	2056337	2062669	-	1767	protein_coding	-	-
ENSGALG00000044591	3.8598	3.12908	3.17746	1.98004	0.953281	1.06742	0	0	0	0	2.61993	0.213483	3.27044	0.0134559	0.999996	OR51E2	1	197223093	197227447	+	966	protein_coding	olfactory receptor family 51 subfamily E member 2 [Source:HGNC Symbol;Acc:HGNC:15195]	-
novel.667	59.8269	69.8828	21.183	22.7704	27.6452	14.9438	10.5973	8.67838	8.73078	40.963	40.2617	16.7827	1.26242	0.0134636	0.999996	-	11	7062004	7064382	+	2379	-	- && - && -	-
novel.3556	4.82475	10.4303	11.6507	5.94011	5.71969	2.13483	0	0.964265	5.82052	1.95062	7.7131	2.17405	1.82266	0.0134837	0.999996	-	Z	1496240	1498527	-	724	-	- && - && -	-
ENSGALG00000053510	12.5444	18.7745	31.7746	17.8203	10.4861	93.9326	13.4875	16.3925	18.4316	109.235	18.28	50.2958	-1.4615	0.0135532	0.999996	-	1	258484	259506	-	732	protein_coding	C-type lectin domain family 2 member D-like [Source:NCBI gene;Acc:107055489]	Lectin_C
ENSGALG00000047070	6.75465	21.9036	5.29576	16.8303	3.81312	2.13483	1.92679	4.82132	3.88035	4.87655	10.9195	3.52797	1.62221	0.0136063	0.999996	-	Z	901403	933807	+	699	pseudogene	-	-
ENSGALG00000007647	49.2125	249.283	57.1942	53.461	56.2436	46.9663	31.792	59.7844	49.4744	24.3827	93.0789	42.48	1.13075	0.0138682	0.999996	MYO3A	2	16302527	16395715	-	5175	protein_coding	myosin IIIA [Source:HGNC Symbol;Acc:HGNC:7601]	Myosin_head
ENSGALG00000053525	3.8598	2.08605	7.41406	9.90018	6.67297	0	2.89018	1.92853	1.94017	0	5.98661	1.35178	2.12851	0.01414	0.999996	-	5	13911584	13928462	-	1410	lncRNA	-	-
ENSGALG00000042376	0	0	0	0.990018	0.953281	4.26967	2.89018	1.92853	2.91026	3.90124	0.38866	3.17997	-2.95213	0.0145909	0.999996	-	3	3407644	3409255	-	822	lncRNA	-	-
novel.3380	3.8598	1.04303	3.17746	2.97005	8.57953	8.53933	8.67053	5.78559	13.5812	17.5556	3.92597	10.8264	-1.45073	0.014738	0.999996	-	KZ626839.1	829966	831430	-	678	-	- && - && -	-
ENSGALG00000008980	23.1588	66.7537	12.7098	19.8004	9.53281	7.47191	5.78036	9.64265	11.641	17.5556	26.3911	10.4183	1.33717	0.0150855	0.999996	VWA2	6	28685715	28701120	+	2754	protein_coding	von Willebrand factor A domain containing 2 [Source:NCBI gene;Acc:423907]	VWA
ENSGALG00000047814	7.7196	53.1944	6.35491	6.93013	12.3927	2.13483	7.70714	3.85706	9.70086	1.95062	17.3183	5.0701	1.76466	0.015283	0.999996	-	17	682629	688240	-	2307	protein_coding	kelch-like protein 9-like [Source:NCBI gene;Acc:101748328]	BTB
ENSGALG00000025695	6.75465	5.21513	9.53237	6.93013	11.4394	4.26967	3.85357	0.964265	0.970086	3.90124	7.97433	2.79176	1.52526	0.0154638	0.999996	RF00231	5	46257405	46257677	-	273	scaRNA	small Cajal body-specific RNA 13 [Source:NCBI gene;Acc:112532599]	-
ENSGALG00000050637	1.9299	0	5.29576	0.990018	2.85984	9.60675	5.78036	3.85706	8.73078	8.77778	2.2151	7.35054	-1.7332	0.0155131	0.999996	-	32	463888	464961	+	1074	protein_coding	complement C5a receptor 1 [Source:NCBI gene;Acc:430484]	7tm_1
ENSGALG00000016937	11.5794	38.592	9.53237	11.8802	14.2992	5.33708	11.5607	7.71412	5.82052	5.85186	17.1766	7.25686	1.23657	0.0157054	0.999996	DIAPH3	1	163718389	163898101	+	3692	protein_coding	diaphanous related formin 3 [Source:HGNC Symbol;Acc:HGNC:15480]	FH2
ENSGALG00000051461	8.68455	1.04303	3.17746	9.90018	0	19.2135	18.3045	13.4997	7.76069	10.7284	4.56104	13.9014	-1.60139	0.0158865	0.999996	-	KZ626833.1	641968	649155	+	7188	protein_coding	-	-
ENSGALG00000004538	11.5794	15.6454	5.29576	21.7804	20.0189	2.13483	4.81696	8.67838	5.82052	9.75309	14.864	6.24076	1.2479	0.0159754	0.999996	TNN	8	7454048	7474177	-	3525	protein_coding	tenascin N [Source:NCBI gene;Acc:424435]	Fibrinogen_C
ENSGALG00000047425	1.9299	2.08605	2.1183	0.990018	1.90656	7.47191	3.85357	9.64265	2.91026	6.82716	1.80617	6.14111	-1.76642	0.0160203	0.999996	-	30	935930	936028	-	99	protein_coding	-	-
ENSGALG00000049755	0.96495	1.04303	1.05915	0.990018	1.90656	3.20225	4.81696	3.85706	3.88035	8.77778	1.19274	4.90688	-2.03696	0.0160877	0.999996	IL22RA2	3	54924896	54930168	+	2356	protein_coding	interleukin 22 receptor subunit alpha 2 [Source:NCBI gene;Acc:770428]	-
ENSGALG00000034094	18.3341	22.9466	42.3661	14.8503	22.8787	24.5506	38.5357	35.6778	118.351	37.0617	24.2751	50.8353	-1.07026	0.0162599	0.999996	SP5	7	18254139	18255999	-	1568	protein_coding	Gallus gallus Sp5 transcription factor (SP5), mRNA. [Source:RefSeq mRNA;Acc:NM_001044684]	zf-C2H2
ENSGALG00000034126	0	0	2.1183	1.98004	1.90656	4.26967	9.63393	0.964265	3.88035	10.7284	1.20098	5.89532	-2.29717	0.0169044	0.999996	EDMTF4	25	3203046	3223678	-	1774	protein_coding	Gallus gallus epidermal differentiation protein starting with MTF motif 4 (EDMTF4), mRNA. [Source:RefSeq mRNA;Acc:NM_001351442]	-
ENSGALG00000052000	0	0	0	0	0	1.06742	2.89018	0.964265	3.88035	1.95062	0	2.15056	-3.54905	0.0170288	0.999996	-	7	33339590	33348643	+	979	lncRNA	-	-
ENSGALG00000005099	0	19.8175	3.17746	0	34.3181	0	0	0	0.970086	0	11.4626	0.194017	5.40314	0.017763	0.999996	ORM1	17	5160792	5162562	+	813	protein_coding	Gallus gallus orosomucoid 1 (ovoglycoprotein) (ORM1), mRNA. [Source:RefSeq mRNA;Acc:NM_204541]	-
ENSGALG00000048646	3.8598	4.17211	2.1183	5.94011	3.81312	7.47191	13.4875	9.64265	5.82052	11.7037	3.98069	9.62526	-1.27176	0.0178814	0.999996	-	32	64467	66800	-	432	protein_coding	-	Pkinase
novel.2357	9.6495	10.4303	6.35491	0.990018	0.953281	2.13483	68.4009	15.4282	3.88035	25.358	5.6756	23.0405	-2.02634	0.0183802	0.999996	-	31	1971387	1974340	-	2954	-	- && - && -	-
ENSGALG00000039585	1.9299	3.12908	6.35491	4.95009	1.90656	19.2135	5.78036	5.78559	9.70086	8.77778	3.65411	9.85162	-1.43384	0.0184699	0.999996	-	2	148375349	148379359	-	734	protein_coding	lymphocyte antigen 6E-like [Source:NCBI gene;Acc:420300]	-
ENSGALG00000029648	85.8806	30.2478	163.109	433.628	183.03	72.5843	65.5107	67.4985	84.3975	56.5679	179.179	69.3118	1.37042	0.018658	0.999996	TH	5	13911444	13927845	+	1625	protein_coding	Gallus gallus tyrosine hydroxylase (TH), mRNA. [Source:RefSeq mRNA;Acc:NM_204805]	-
ENSGALG00000030940	151.497	174.185	185.352	118.802	172.544	682.079	173.411	140.783	179.466	603.716	160.476	355.891	-1.14888	0.0187916	0.999996	BLB2	16	2572332	2573868	+	976	protein_coding	Gallus gallus Major histocompatibility complex class II beta chain BLB2, (similar to HLA class II, D beta chain) (BLB2), mRNA. [Source:RefSeq mRNA;Acc:NM_001318995]	C1-set
ENSGALG00000049114	2.89485	14.6024	9.53237	20.7904	4.76641	2.13483	1.92679	5.78559	2.91026	4.87655	10.5173	3.5268	1.56837	0.0187947	0.999996	-	31	3020304	3030397	-	1403	protein_coding	-	-
novel.1990	6.75465	3.12908	8.47321	1.98004	6.67297	10.6742	7.70714	15.4282	12.6111	13.6543	5.40199	12.015	-1.15435	0.0193327	0.999996	-	3	46994329	46997692	+	3364	-	- && - && -	-
ENSGALG00000030029	4.82475	4.17211	1.05915	3.96007	9.53281	2.13483	0.963393	0	0.970086	0.975309	4.70978	1.00872	2.2527	0.0195465	0.999996	-	9	21517589	21543315	-	2442	lncRNA	-	-
ENSGALG00000050319	3.8598	13.5593	10.5915	4.95009	9.53281	3.20225	1.92679	5.78559	2.91026	0	8.49871	2.76498	1.61648	0.019771	0.999996	-	2	84486882	84492304	+	1723	lncRNA	-	-
novel.1852	10.6145	29.2048	10.5915	16.8303	14.2992	70.4495	23.1214	22.1781	39.7735	15.6049	16.308	34.2255	-1.06783	0.0198389	0.999996	-	27	1970553	1975778	-	463	-	- && O09111.2 RecName: Full=NADH dehydrogenase [ubiquinone] 1 beta subcomplex subunit 11, mitochondrial; AltName: Full=Complex I-ESSS; Short=CI-ESSS; AltName: Full=NADH-ubiquinone oxidoreductase ESSS subunit; AltName: Full=Neuronal protein 15.6; Short=Np15.6; Short=p15.6; Flags: Precursor && PF10183:ESSS subunit of NADH:ubiquinone oxidoreductase (complex I)	-
ENSGALG00000028612	2.89485	34.4199	0	3.96007	0.953281	1.06742	0	0	2.91026	0.975309	8.44562	0.990597	3.09119	0.0198783	0.999996	-	18	645073	662693	-	5826	protein_coding	myosin, heavy chain 1G, skeletal muscle [Source:NCBI gene;Acc:427789]	Myosin_head
novel.196	27.0186	1.04303	0	0	21.9255	2.13483	1.92679	0.964265	0	0.975309	9.99742	1.20024	3.06855	0.0199667	0.999996	-	1	127543860	127546108	+	2249	-	- && - && -	-
novel.3307	2.89485	5.21513	3.17746	2.97005	3.81312	7.47191	21.1946	4.82132	4.85043	10.7284	3.61412	9.81334	-1.44583	0.0199747	0.999996	-	KZ626835.1	33268	35504	-	655	-	- && A2VDT4.1 RecName: Full=Putative transcription factor Ovo-like 1 && -	-
novel.1187	4.82475	7.30119	3.17746	4.95009	5.71969	3.20225	0.963393	0.964265	0	1.95062	5.19463	1.4161	1.90026	0.0200064	0.999996	-	2	31263058	31263378	+	321	-	- && - && -	-
ENSGALG00000013223	5.7897	40.678	3.17746	1.98004	2.85984	3.20225	1.92679	0.964265	4.85043	0.975309	10.897	2.38381	2.19204	0.0201289	0.999996	CLEC3A	11	14040581	14047502	+	1820	protein_coding	Gallus gallus C-type lectin domain family 3 member A (CLEC3A), mRNA. [Source:RefSeq mRNA;Acc:NM_001277618]	Lectin_C
ENSGALG00000044527	10.6145	8.34421	13.769	21.7804	3.81312	19.2135	30.8286	20.2496	35.8932	13.6543	11.6642	23.9678	-1.04255	0.0204154	0.999996	-	19	608113	616290	-	834	protein_coding	-	Acyltransferase
ENSGALG00000033517	0	15.6454	29.6562	52.471	8.57953	5.33708	6.74375	2.89279	9.70086	0	21.2704	4.9349	2.107	0.0205186	0.999996	VSX2	5	38034850	38053777	+	2192	protein_coding	Gallus gallus visual system homeobox 2 (VSX2), mRNA. [Source:RefSeq mRNA;Acc:NM_204768]	Homeobox
novel.1699	7.7196	2.08605	2.1183	1.98004	5.71969	0	0	1.92853	0.970086	0	3.92474	0.579723	2.74504	0.0205403	0.999996	-	23	5137410	5137647	-	238	-	- && - && -	-
ENSGALG00000009603	33.7733	59.4525	18.0056	20.7904	9.53281	20.2809	7.70714	7.71412	16.4915	11.7037	28.3109	12.7795	1.14991	0.0208388	0.999996	PRLL	1	30651171	30655041	+	1094	protein_coding	Gallus gallus prolactin-like protein (PRLL), mRNA. [Source:RefSeq mRNA;Acc:NM_001165912]	-
ENSGALG00000028256	19.299	32.3338	10.5915	11.8802	8.57953	10.6742	3.85357	5.78559	5.82052	10.7284	16.5368	7.37245	1.16857	0.020917	0.999996	CCL19	Z	8363698	8366694	-	1810	protein_coding	Gallus gallus C-C motif chemokine ligand 19 (CCL19), mRNA. [Source:RefSeq mRNA;Acc:NM_001302168]	-
ENSGALG00000038396	9.6495	21.9036	13.769	8.91016	13.3459	8.53933	7.70714	4.82132	2.91026	7.80247	13.5156	6.35611	1.08945	0.0209336	0.999996	-	6	32278486	32298582	+	2743	protein_coding	-	Zona_pellucida
novel.647	3.8598	5.21513	9.53237	4.95009	6.67297	8.53933	18.3045	11.5712	10.671	13.6543	6.04607	12.548	-1.06287	0.0211616	0.999996	-	10	13183683	13184127	-	445	-	- && - && -	-
novel.3105	1.9299	0	5.29576	10.8902	0	0	0	0	0	0	3.62317	0	4.31769	0.0211912	0.999996	-	8	29490637	29494777	+	448	-	- && - && -	-
ENSGALG00000053888	2.89485	15.6454	6.35491	3.96007	5.71969	2.13483	0.963393	0	0.970086	4.87655	6.91498	1.78897	1.95091	0.0213675	0.999996	-	2	114059125	114070476	+	2587	lncRNA	-	-
ENSGALG00000049682	1.9299	1.04303	1.05915	2.97005	2.85984	0	0	0	0	0	1.9724	0	3.44644	0.0216805	0.999996	CHIR-B2	31	4380382	4383366	+	1907	protein_coding	Gallus gallus immunoglobulin-like receptor CHIR-B2-like (LOC425534), mRNA. [Source:RefSeq mRNA;Acc:NM_001031342]	-
novel.3618	1.9299	1.04303	4.23661	2.97005	4.76641	1.06742	0	0	0.970086	0	2.9892	0.407501	2.88841	0.0217529	0.999996	-	Z	47029195	47029419	-	225	-	- && - && -	-
ENSGALG00000054621	0.96495	1.04303	8.47321	2.97005	2.85984	10.6742	8.67053	6.74985	9.70086	7.80247	3.26222	8.71958	-1.43143	0.0221778	0.999996	-	1	156948577	156952218	+	721	lncRNA	-	-
ENSGALG00000053723	6.75465	14.6024	3.17746	2.97005	5.71969	1.06742	3.85357	0	2.91026	0.975309	6.64484	1.76131	1.90687	0.0223509	0.999996	-	5	37403028	37418250	+	2223	lncRNA	-	-
ENSGALG00000006522	7.7196	15.6454	12.7098	13.8603	5.71969	5.33708	2.89018	5.78559	6.79061	3.90124	11.131	4.94094	1.16729	0.0223662	0.999996	HCK	20	10105874	10112326	+	1652	protein_coding	HCK proto-oncogene, Src family tyrosine kinase [Source:HGNC Symbol;Acc:HGNC:4840]	Pkinase_Tyr
ENSGALG00000050152	1.9299	1.04303	3.17746	1.98004	3.81312	9.60675	4.81696	7.71412	4.85043	6.82716	2.38871	6.76309	-1.49216	0.0224243	0.999996	-	14	11880248	11901925	-	1402	lncRNA	-	-
ENSGALG00000046780	5.7897	3.12908	5.29576	4.95009	3.81312	4.26967	14.4509	5.78559	13.5812	16.5803	4.59555	10.9335	-1.25427	0.0229239	0.999996	-	Z	55253907	55269874	+	1031	lncRNA	-	-
ENSGALG00000053770	0.96495	0	1.05915	0	0	2.13483	3.85357	0.964265	3.88035	3.90124	0.40482	2.94685	-2.84806	0.0231636	0.999996	-	2	103396237	103402787	+	1484	protein_coding	histamine receptor H4 [Source:NCBI gene;Acc:769106]	7tm_1
novel.2335	2.89485	2.08605	0	0.990018	1.90656	8.53933	0.963393	5.78559	11.641	3.90124	1.5755	6.16612	-1.95288	0.0239154	0.999996	-	31	2881951	2882660	+	710	-	- && - && -	-
ENSGALG00000003424	2.89485	28.1617	12.7098	19.8004	7.62625	7.47191	2.89018	4.82132	8.73078	2.92593	14.2386	5.36802	1.40728	0.0240879	0.999996	LMX1A	8	5540636	5563972	+	1830	protein_coding	Gallus gallus LIM homeobox transcription factor 1, alpha (LMX1A), mRNA. [Source:RefSeq mRNA;Acc:NM_001257388]	Homeobox
ENSGALG00000044675	25.0887	200.261	64.6083	31.6806	32.4116	16.0112	34.6821	26.0351	24.2522	51.6914	70.8101	30.5344	1.21086	0.024212	0.999996	MATN2	2	127306456	127363344	+	4281	protein_coding	matrilin 2 [Source:NCBI gene;Acc:426584]	VWA
novel.3309	1.9299	3.12908	8.47321	0	5.71969	0	1.92679	0	0	0	3.85038	0.385357	3.24885	0.0242992	0.999996	-	KZ626835.1	438483	438889	-	407	-	- && P03360.1 RecName: Full=Pol polyprotein; Contains: RecName: Full=Reverse transcriptase/ribonuclease H; Short=RT; Contains: RecName: Full=Integrase; Short=IN && -	-
ENSGALG00000049002	37.6331	174.185	47.6618	32.6706	52.4305	23.4832	44.3161	49.1775	30.0727	22.4321	68.9163	33.8963	1.02112	0.0244414	0.999996	-	21	5616131	5627630	-	3682	lncRNA	-	-
ENSGALG00000015395	0	0	0	0.990018	0	4.26967	3.85357	1.92853	0.970086	0.975309	0.198004	2.39943	-3.12112	0.024603	0.999996	CD200L	1	89959483	89966753	+	1360	protein_coding	Gallus gallus CD200 molecule-like (CD200L), mRNA. [Source:RefSeq mRNA;Acc:NM_001305444]	-
ENSGALG00000007226	16.4042	46.9362	22.2422	18.8103	17.1591	7.47191	12.5241	4.82132	24.2522	7.80247	24.3104	11.3744	1.09033	0.0251091	0.999996	OSTN	9	13868182	13917246	-	1730	protein_coding	osteocrin [Source:NCBI gene;Acc:424907]	-
ENSGALG00000050829	10.6145	21.9036	9.53237	7.92014	7.62625	8.53933	0.963393	4.82132	5.82052	3.90124	11.5194	4.80916	1.26689	0.0258878	0.999996	-	31	2169670	2177485	-	4912	lncRNA	-	-
ENSGALG00000003226	38.598	178.358	19.0647	19.8004	10.4861	20.2809	7.70714	6.74985	15.5214	39.9877	53.2614	18.0494	1.56071	0.026014	0.999996	APOBEC2	26	4710399	4718290	+	1548	protein_coding	apolipoprotein B mRNA editing enzyme catalytic subunit 2 [Source:NCBI gene;Acc:419915]	-
ENSGALG00000042203	1.9299	1.04303	3.17746	1.98004	0	2.13483	10.5973	4.82132	4.85043	5.85186	1.62608	5.65115	-1.81665	0.0260514	0.999996	-	1	46446417	46461733	-	1422	lncRNA	-	-
ENSGALG00000048338	0.96495	1.04303	0	1.98004	0	1.06742	2.89018	7.71412	1.94017	7.80247	0.797603	4.28287	-2.42652	0.0264061	0.999996	-	33	2968222	2970487	+	813	protein_coding	-	-
ENSGALG00000047650	3.8598	9.38724	1.05915	7.92014	6.67297	1.06742	1.92679	0	2.91026	1.95062	5.77986	1.57102	1.87682	0.0265033	0.999996	-	8	13811577	13813761	-	1236	lncRNA	-	-
ENSGALG00000045085	1143.47	1481.1	355.875	301.955	235.46	472.865	116.571	175.496	360.872	208.716	703.571	266.904	1.39852	0.0265703	0.999996	IFIT5	6	20187816	20191669	+	2146	protein_coding	Gallus gallus interferon induced protein with tetratricopeptide repeats 5 (IFIT5), mRNA. [Source:RefSeq mRNA;Acc:NM_001320422]	-
novel.158	0	4.17211	3.17746	0.990018	0.953281	6.4045	10.5973	8.67838	0.970086	6.82716	1.85857	6.69549	-1.87322	0.0267655	0.999996	-	1	100890764	100891086	+	323	-	- && - && -	-
ENSGALG00000017833	0	1.04303	0	1.98004	0.953281	8.53933	0.963393	1.92853	4.85043	4.87655	0.795269	4.23165	-2.39742	0.0269069	0.999996	RF00302	17	1926076	1926204	+	129	snoRNA	small nucleolar RNA SNORA65 [Source:NCBI gene;Acc:112530003]	-
ENSGALG00000052985	6.75465	7.30119	1.05915	1.98004	4.76641	11.7416	7.70714	11.5712	8.73078	10.7284	4.37229	10.0958	-1.20038	0.02693	0.999996	-	13	2506271	2510799	+	2661	protein_coding	-	Cadherin
novel.2505	7.7196	15.6454	6.35491	14.8503	9.53281	3.20225	5.78036	5.78559	6.79061	2.92593	10.8206	4.89695	1.13728	0.0270511	0.999996	-	4	12341647	12342309	+	663	-	- && - && -	-
novel.620	0.96495	2.08605	0	1.98004	1.90656	8.53933	1.92679	7.71412	4.85043	2.92593	1.38752	5.19132	-1.88951	0.0270843	0.999996	-	10	20396453	20397200	+	748	-	- && - && -	-
ENSGALG00000023742	7.7196	9.38724	5.29576	4.95009	13.3459	3.20225	6.74375	2.89279	0.970086	0.975309	8.13973	2.95684	1.46346	0.0274101	0.999996	AHR2	7	6598427	6621152	+	2689	protein_coding	Gallus gallus aryl hydrocarbon receptor 2 (AHR2), mRNA. [Source:RefSeq mRNA;Acc:NM_001319008]	PAS
ENSGALG00000009289	85.8806	123.077	788.009	1191.98	249.76	193.202	161.85	146.568	224.09	129.716	487.742	171.085	1.51139	0.0275532	0.999996	SLC18A2	6	30092809	30110773	+	1902	protein_coding	solute carrier family 18 member A2 [Source:HGNC Symbol;Acc:HGNC:10935]	MFS_1
novel.303	1.9299	1.04303	2.1183	0.990018	2.85984	4.26967	10.5973	9.64265	0	8.77778	1.78822	6.65748	-1.89395	0.0277052	0.999996	-	1	754160	765408	-	1199	-	- && Q14315.3 RecName: Full=Filamin-C; Short=FLN-C; Short=FLNc; AltName: Full=ABP-280-like protein; AltName: Full=ABP-L; AltName: Full=Actin-binding-like protein; AltName: Full=Filamin-2; AltName: Full=Gamma-filamin && PF00307:Calponin homology (CH) domain	CH
novel.179	4.82475	3.12908	4.23661	1.98004	2.85984	0	0	0	1.94017	0.975309	3.40606	0.583096	2.52924	0.0279224	0.999996	-	1	114631605	114632361	+	347	-	- && - && -	-
ENSGALG00000006482	17.3691	122.034	39.1886	25.7405	13.3459	5.33708	30.8286	21.2138	18.4316	11.7037	43.5357	17.503	1.30972	0.0281295	0.999996	FAH	10	13008297	13019135	-	1511	protein_coding	Gallus gallus fumarylacetoacetate hydrolase (FAH), mRNA. [Source:RefSeq mRNA;Acc:NM_001277473]	FAA_hydrolase
ENSGALG00000021855	30.8784	151.239	43.4252	30.6906	32.4116	19.2135	34.6821	18.321	34.9231	34.1358	57.7289	28.2551	1.02778	0.0281423	0.999996	-	9	17337013	17344782	+	2157	protein_coding	-	-
novel.1688	3.8598	2.08605	0	4.95009	0.953281	2.13483	7.70714	14.464	6.79061	6.82716	2.36985	7.58474	-1.67381	0.028807	0.999996	-	23	1343328	1343981	-	654	-	- && - && -	-
ENSGALG00000032526	16.4042	34.4199	22.2422	8.91016	7.62625	10.6742	3.85357	1.92853	8.73078	12.679	17.9205	7.57321	1.24309	0.0291505	0.999996	B3GNT5	9	16457646	16473512	-	4580	protein_coding	Gallus gallus UDP-GlcNAc:betaGal beta-1,3-N-acetylglucosaminyltransferase 5 (B3GNT5), mRNA. [Source:RefSeq mRNA;Acc:NM_001113761]	Galactosyl_T
ENSGALG00000049893	4.82475	13.5593	0	1.98004	6.67297	1.06742	0.963393	0.964265	1.94017	0.975309	5.40742	1.18211	2.19206	0.0293008	0.999996	-	8	13530298	13585353	-	1510	lncRNA	-	-
ENSGALG00000015147	42.4578	19.8175	153.577	28.7105	224.021	12.809	22.158	18.321	23.2821	71.1976	93.7168	29.5535	1.66453	0.0293617	0.999996	ALDH1A1	Z	35905444	35958334	-	3494	protein_coding	aldehyde dehydrogenase 1 family member A1 [Source:NCBI gene;Acc:395264]	Aldedh
ENSGALG00000008997	8.68455	79.27	6.35491	8.91016	13.3459	13.8764	3.85357	4.82132	12.6111	2.92593	23.3131	7.61767	1.61592	0.029727	0.999996	STEAP4	2	21007327	21026905	-	2976	protein_coding	STEAP4 metalloreductase [Source:NCBI gene;Acc:772063]	Ferric_reduct
ENSGALG00000012056	9.6495	58.4095	5.29576	15.8403	5.71969	1.06742	5.78036	4.82132	12.6111	6.82716	18.9829	6.22148	1.60182	0.029757	0.999996	GRAP2	1	50298523	50339266	-	3271	protein_coding	GRB2 related adaptor protein 2 [Source:NCBI gene;Acc:770756]	SH2
novel.847	0.96495	35.4629	5.29576	11.8802	2.85984	1.06742	4.81696	0	0.970086	5.85186	11.2927	2.54126	2.14444	0.0302366	0.999996	-	13	3143225	3146462	-	1336	-	- && - && -	-
ENSGALG00000000309	0.96495	3.12908	2.1183	3.96007	3.81312	9.60675	4.81696	5.78559	16.4915	2.92593	2.79711	7.92534	-1.4998	0.0305399	0.999996	-	26	797808	805378	+	2820	protein_coding	ladinin 1 [Source:NCBI gene;Acc:421160]	-
ENSGALG00000053792	12.5444	8.34421	16.9464	7.92014	7.62625	9.60675	53.95	22.1781	17.4616	11.7037	10.6763	22.98	-1.11161	0.0307373	0.999996	-	KZ626836.1	308592	642933	-	1667	protein_coding	-	-
ENSGALG00000006666	4.82475	23.9896	1.05915	3.96007	1.90656	3.20225	2.89018	0	0.970086	0	7.14803	1.4125	2.34951	0.0308744	0.999996	BPIFB2	20	10297297	10301910	-	1594	protein_coding	Gallus gallus BPI fold containing family B member 2 (BPIFB2), mRNA. [Source:RefSeq mRNA;Acc:NM_205026]	-
ENSGALG00000049500	0	1.04303	0	1.98004	0	7.47191	0	0	3.88035	17.5556	0.604613	5.78157	-3.26068	0.03216	0.999996	-	30	1522266	1530175	+	3488	lncRNA	-	-
ENSGALG00000017148	3.8598	1.04303	2.1183	0.990018	3.81312	3.20225	3.85357	12.5354	6.79061	7.80247	2.36485	6.83687	-1.52401	0.0322998	0.999996	CENPJ	1	180615148	180632384	+	4341	protein_coding	centromere protein J [Source:NCBI gene;Acc:418960]	-
novel.3370	0	0	2.1183	0	0	2.13483	4.81696	0.964265	4.85043	1.95062	0.423661	2.94342	-2.84641	0.0329421	0.999996	-	KZ626839.1	147265	147911	-	479	-	- && - && -	-
ENSGALG00000014962	9.6495	17.7315	10.5915	19.8004	1.90656	6.4045	3.85357	3.85706	6.79061	3.90124	11.9359	4.96139	1.26646	0.0330768	0.999996	CALHM6	3	63868068	63871243	-	1985	protein_coding	calcium homeostasis modulator family member 6 [Source:NCBI gene;Acc:421744]	-
ENSGALG00000053380	0.96495	0	2.1183	0	0.953281	1.06742	1.92679	1.92853	11.641	4.87655	0.807307	4.28806	-2.42114	0.0334713	0.999996	-	KZ626836.1	432889	575696	+	1129	protein_coding	-	-
ENSGALG00000048989	5.7897	0	2.1183	5.94011	9.53281	5.33708	8.67053	8.67838	10.671	35.1111	4.67619	13.6936	-1.5401	0.0334829	0.999996	-	31	3521960	3524425	-	2273	protein_coding	-	-
ENSGALG00000028142	12.5444	11.4733	23.3013	9.90018	9.53281	13.8764	3.85357	2.89279	1.94017	6.82716	13.3504	5.87802	1.19566	0.0335119	0.999996	HACD4	Z	34263630	34278183	-	1316	protein_coding	3-hydroxyacyl-CoA dehydratase 4 [Source:NCBI gene;Acc:427232]	-
novel.2872	2.89485	3.12908	2.1183	2.97005	4.76641	19.2135	5.78036	7.71412	2.91026	6.82716	3.17574	8.48908	-1.40282	0.0336005	0.999996	-	6	501409	518901	+	369	-	- && A2T929.2 RecName: Full=Retinoic acid receptor RXR-alpha-A; AltName: Full=Nuclear receptor subfamily 2 group B member 1-A; AltName: Full=RXRalpha-B; AltName: Full=Retinoid X receptor alpha-A && PF00104:Ligand-binding domain of nuclear hormone receptor	Hormone_recep
ENSGALG00000050930	7.7196	15.6454	8.47321	8.91016	14.2992	6.4045	3.85357	2.89279	6.79061	6.82716	11.0095	5.35373	1.04377	0.0340257	0.999996	-	2	25350589	25357088	+	1101	lncRNA	-	-
ENSGALG00000042443	3.8598	0	1.05915	1.98004	3.81312	0	0	0	0	0	2.14242	0	3.56727	0.0340774	0.999996	-	2	26647211	26670962	-	3858	protein_coding	-	VWD
ENSGALG00000015754	16.4042	20.8605	10.5915	8.91016	19.0656	9.60675	0.963393	12.5354	5.82052	6.82716	15.1664	7.15065	1.08944	0.0342266	0.999996	-	Z	67290504	67291211	-	672	pseudogene	-	-
ENSGALG00000042686	1.9299	4.17211	21.183	10.8902	0	2.13483	3.85357	0	0	0	7.63505	1.19768	2.67509	0.0344294	0.999996	-	8	28132665	28133855	+	1188	pseudogene	-	Fork_head
ENSGALG00000054572	1.9299	2.08605	2.1183	4.95009	5.71969	1.06742	1.92679	0	0	0	3.36081	0.59884	2.50571	0.0345067	0.999996	-	12	11892296	11893563	+	1119	protein_coding	-	-
ENSGALG00000012545	7.7196	46.9362	13.769	6.93013	9.53281	9.60675	5.78036	4.82132	4.85043	9.75309	16.9775	6.96239	1.28484	0.0346318	0.999996	CYTIP	7	36217989	36226734	-	1412	protein_coding	cytohesin 1 interacting protein [Source:NCBI gene;Acc:429052]	PDZ
ENSGALG00000036364	10.6145	6.25816	20.1239	6.93013	1.90656	16.0112	56.8402	1.92853	16.4915	37.0617	9.16664	25.6666	-1.49069	0.0347491	0.999996	FOXG1	5	33738911	33740749	+	1839	protein_coding	Gallus gallus forkhead box G1 (FOXG1), mRNA. [Source:RefSeq mRNA;Acc:NM_205193]	Fork_head
ENSGALG00000010303	45.3527	196.089	44.4844	44.5508	41.9444	12.809	51.0598	33.7493	32.9829	51.6914	74.4843	36.4585	1.0278	0.0348572	0.999996	-	3	30966869	30977586	+	1756	protein_coding	epoxide hydrolase 1-like [Source:NCBI gene;Acc:421447]	EHN
ENSGALG00000048306	4.82475	3.12908	4.23661	4.95009	1.90656	21.3483	1.92679	8.67838	9.70086	7.80247	3.80942	9.89137	-1.36989	0.0348841	0.999996	-	26	5400955	5403822	-	2868	protein_coding	-	-
novel.2166	3.8598	2.08605	1.05915	3.96007	2.85984	0	0	0	0	1.95062	2.76498	0.390124	2.77964	0.0350838	0.999996	-	3	48068884	48069156	-	273	-	- && - && -	-
ENSGALG00000051004	0	1.04303	1.05915	0.990018	0	2.13483	1.92679	7.71412	1.94017	2.92593	0.618439	3.32837	-2.46232	0.0351096	0.999996	-	31	5820364	5822476	-	1162	lncRNA	-	-
ENSGALG00000044801	0	0	1.05915	0	0	4.26967	0	1.92853	3.88035	1.95062	0.21183	2.40583	-3.12511	0.035331	0.999996	CHIR-B5	31	3434861	3444008	-	975	protein_coding	Gallus gallus immunoglobulin-like receptor CHIR-B5 (CHIR-B5), mRNA. [Source:RefSeq mRNA;Acc:NM_001146136]	-
ENSGALG00000013956	99.3899	122.034	18.0056	17.8203	27.6452	42.6967	12.5241	13.4997	14.5513	39.0124	56.979	24.4568	1.22231	0.0359737	0.999996	MYB	3	55778483	55804513	-	4799	protein_coding	MYB proto-oncogene, transcription factor [Source:HGNC Symbol;Acc:HGNC:7545]	Wos2
ENSGALG00000039385	2.89485	1.04303	0	0.990018	0.953281	1.06742	13.4875	0.964265	4.85043	5.85186	1.17624	5.24429	-2.14561	0.0364453	0.999996	-	12	11995005	11996636	+	1632	protein_coding	-	Crystall
novel.2681	14.4743	95.9585	42.3661	25.7405	25.7386	7.47191	23.1214	14.464	20.3718	32.1852	40.8556	19.5229	1.06032	0.0364542	0.999996	-	4	81567414	81570076	-	2663	-	- && - && -	-
ENSGALG00000052950	5.7897	2.08605	2.1183	8.91016	0	1.06742	0.963393	0.964265	0	0	3.78084	0.599015	2.67085	0.0366914	0.999996	-	10	15144929	15156959	+	2053	lncRNA	-	-
ENSGALG00000001934	63.6867	336.898	6.35491	28.7105	14.2992	25.618	7.70714	16.3925	18.4316	41.9383	89.9898	22.0175	2.03106	0.0368001	0.999996	OPN4	6	3059913	3082527	+	1985	protein_coding	Gallus gallus opsin 4 (OPN4), mRNA. [Source:RefSeq mRNA;Acc:NM_001044653]	7tm_1
novel.2283	5.7897	10.4303	13.769	4.95009	5.71969	32.0225	9.63393	30.8565	10.671	6.82716	8.13174	18.0022	-1.15031	0.0368093	0.999996	-	30	983070	984936	+	1051	-	- && - && -	-
ENSGALG00000026396	14.4743	11.4733	3.17746	14.8503	3.81312	0	0.963393	5.78559	6.79061	1.95062	9.55768	3.09804	1.6157	0.036841	0.999996	BG1	16	2549855	2554710	-	1698	protein_coding	Gallus gallus BG-like antigen 1 (BG1), mRNA. [Source:RefSeq mRNA;Acc:NM_001099355]	V-set
ENSGALG00000055140	8.68455	10.4303	4.23661	10.8902	8.57953	4.26967	3.85357	4.82132	3.88035	2.92593	8.56423	3.95017	1.12007	0.0376601	0.999996	-	9	9093453	9128067	+	1546	lncRNA	-	-
ENSGALG00000035207	15.4392	90.7433	12.7098	12.8702	20.0189	3.20225	12.5241	19.2853	15.5214	11.7037	30.3563	12.4473	1.28056	0.0377618	0.999996	TDO2	4	20868112	20906890	+	2358	protein_coding	tryptophan 2,3-dioxygenase [Source:HGNC Symbol;Acc:HGNC:11708]	-
ENSGALG00000051290	4.82475	5.21513	2.1183	4.95009	5.71969	19.2135	5.78036	9.64265	3.88035	14.6296	4.56559	10.6293	-1.20722	0.0377629	0.999996	-	22	3998557	4007124	-	5269	protein_coding	-	-
ENSGALG00000000593	0	1.04303	4.23661	4.95009	4.76641	0	0.963393	0.964265	0	0	2.99923	0.385531	2.89171	0.0382524	0.999996	-	4	60162363	60166294	+	324	protein_coding	-	-
ENSGALG00000006591	0	1.04303	4.23661	2.97005	0	7.47191	5.78036	10.6069	5.82052	0.975309	1.64994	6.131	-1.91438	0.0384485	0.999996	TNNI2	5	14291354	14294088	-	783	protein_coding	Gallus gallus troponin I2, fast skeletal type (TNNI2), mRNA. [Source:RefSeq mRNA;Acc:NM_205417]	-
ENSGALG00000047202	8.68455	0	1.05915	1.98004	0.953281	9.60675	11.5607	3.85706	10.671	4.87655	2.5354	8.1144	-1.66134	0.0385632	0.999996	-	33	2920707	2953251	+	2565	protein_coding	-	-
ENSGALG00000052739	77.196	75.0979	65.6674	54.451	20.0189	34.1573	20.2312	9.64265	66.936	10.7284	58.4863	28.3391	1.04537	0.0385882	0.999996	-	13	1148587	1203349	+	923	protein_coding	-	-
ENSGALG00000055082	2.89485	2.08605	3.17746	1.98004	9.53281	0	0	1.92853	0	1.95062	3.93424	0.77583	2.33247	0.0386135	0.999996	-	5	24970713	24987701	-	1299	protein_coding	-	-
novel.1116	2.89485	0	1.05915	0	2.85984	13.8764	1.92679	5.78559	0.970086	6.82716	1.36277	5.87721	-2.0823	0.0386293	0.999996	-	18	11197970	11198224	-	255	-	- && - && -	-
ENSGALG00000048016	5.7897	23.9896	6.35491	4.95009	2.85984	3.20225	1.92679	3.85706	2.91026	3.90124	8.78883	3.15952	1.46957	0.0386676	0.999996	-	17	8724159	8725417	+	222	protein_coding	-	-
ENSGALG00000011369	8.68455	8.34421	33.8929	10.8902	10.4861	5.33708	253.372	3.85706	19.4017	42.9136	14.4596	64.9764	-2.16957	0.0395226	0.999996	LHX8	8	30056346	30067892	+	1639	protein_coding	Gallus gallus LIM homeobox 8 (LHX8), mRNA. [Source:RefSeq mRNA;Acc:NM_001040466]	Homeobox
ENSGALG00000047756	0	0	0	0	0	14.9438	0	0	6.79061	0	0	4.34689	-4.55766	0.0396237	0.999996	-	KZ626838.1	1068889	1070986	-	709	lncRNA	-	-
ENSGALG00000006273	20.264	13.5593	6.35491	7.92014	11.4394	13.8764	1.92679	2.89279	3.88035	0.975309	11.9075	4.71033	1.36001	0.0396531	0.999996	MYLK2	20	10051629	10058646	+	3864	protein_coding	Gallus gallus myosin light chain kinase 2 (MYLK2), mRNA. [Source:RefSeq mRNA;Acc:NM_205392]	Pkinase
ENSGALG00000051289	3.8598	8.34421	8.47321	11.8802	1.90656	0	0.963393	0.964265	0	6.82716	6.8928	1.75096	1.96466	0.0398121	0.999996	-	27	2559034	2562719	-	2904	protein_coding	-	V-set
novel.2387	10.6145	13.5593	12.7098	6.93013	7.62625	54.4382	7.70714	16.3925	19.4017	11.7037	10.288	21.9287	-1.08886	0.0401041	0.999996	-	32	582786	585223	+	699	-	- && - && -	-
ENSGALG00000048786	3.8598	2.08605	5.29576	4.95009	3.81312	16.0112	3.85357	14.464	6.79061	5.85186	4.00097	9.39425	-1.22564	0.0402994	0.999996	-	25	1394092	1404266	+	5384	protein_coding	-	-
ENSGALG00000050578	0	1.04303	11.6507	2.97005	9.53281	1.06742	0.963393	0.964265	1.94017	0	5.03931	0.987049	2.35046	0.0403917	0.999996	-	1	95061141	95088400	-	1556	lncRNA	-	-
ENSGALG00000041662	35.7032	105.346	16.9464	28.7105	14.2992	17.0787	15.4143	24.1066	25.2222	16.5803	40.201	19.6804	1.02806	0.0407777	0.999996	OPN4-1	4	37229825	37254071	+	3745	protein_coding	photopigment melanopsin-like [Source:NCBI gene;Acc:395334]	7tm_1
ENSGALG00000040582	0.96495	15.6454	19.0647	22.7704	20.0189	2.13483	6.74375	4.82132	13.5812	1.95062	15.6929	5.84635	1.41853	0.041289	0.999996	LMX1B	17	10356719	10450700	+	1771	protein_coding	LIM homeobox transcription factor 1 beta [Source:NCBI gene;Acc:396312]	Homeobox
ENSGALG00000002111	12.5444	115.776	45.5435	19.8004	33.3648	12.809	22.158	25.0709	33.953	12.679	45.4058	21.334	1.08598	0.041421	0.999996	-	14	13715895	13723537	+	1643	protein_coding	-	-
novel.2277	0	1.04303	0	0	0	5.33708	0.963393	3.85706	0	1.95062	0.208605	2.42163	-3.13307	0.0415158	0.999996	-	30	351398	352348	+	242	-	- && - && -	-
ENSGALG00000049303	1.9299	4.17211	1.05915	1.98004	0.953281	1.06742	0	0	0	0	2.0189	0.213483	2.89378	0.0416986	0.999996	-	4	24320883	24326212	+	3236	lncRNA	-	-
ENSGALG00000048374	1.9299	1.04303	1.05915	4.95009	0.953281	9.60675	5.78036	2.89279	2.91026	8.77778	1.98709	5.99359	-1.58148	0.0417643	0.999996	-	16	2186410	2193642	+	1455	lncRNA	-	-
ENSGALG00000025499	0.96495	1.04303	4.23661	1.98004	1.90656	0	0.963393	0	0	0	2.02624	0.192679	2.89734	0.0417772	0.999996	gga-mir-1752	25	3636026	3636107	+	82	miRNA	gga-mir-1752 [Source:miRBase;Acc:MI0007493]	-
ENSGALG00000035246	7.7196	2.08605	13.769	5.94011	1.90656	4.26967	2.89018	0.964265	0.970086	0	6.28426	1.81884	1.80175	0.0421318	0.999996	-	10	1484706	1490507	+	2413	protein_coding	dual oxidase maturation factor 2 [Source:NCBI gene;Acc:427484]	-
ENSGALG00000035873	4.82475	5.21513	7.41406	3.96007	11.4394	3.20225	2.89018	0.964265	1.94017	3.90124	6.57068	2.57962	1.35618	0.0422101	0.999996	-	10	12827948	12836704	-	2198	lncRNA	-	-
novel.415	5.7897	0	2.1183	2.97005	0.953281	0	0	0	0	0.975309	2.36627	0.195062	3.13099	0.0424307	0.999996	-	1	77560739	77561027	-	289	-	- && - && -	-
ENSGALG00000038873	2.89485	4.17211	5.29576	5.94011	5.71969	1.06742	1.92679	1.92853	0	2.92593	4.8045	1.56973	1.6082	0.0430599	0.999996	-	18	5868146	5903595	-	748	lncRNA	-	-
ENSGALG00000052112	0	0	2.1183	0	0	9.60675	2.89018	3.85706	0	0.975309	0.423661	3.46586	-3.07268	0.0433064	0.999996	-	21	2642519	2644918	+	1284	lncRNA	-	-
ENSGALG00000032319	15.4392	64.6677	10.5915	13.8603	3.81312	8.53933	7.70714	10.6069	12.6111	3.90124	21.6744	8.67315	1.31806	0.0435371	0.999996	-	8	14338839	14348894	-	1056	protein_coding	-	adh_short
ENSGALG00000036378	15.4392	11.4733	23.3013	7.92014	2.85984	14.9438	91.5223	3.85706	13.5812	39.0124	12.1988	32.5834	-1.4214	0.0436588	0.999996	TBR1	7	21367600	21373226	-	3464	protein_coding	T-box, brain, 1 [Source:NCBI gene;Acc:429029]	T-box
ENSGALG00000002496	0	0	0	0.990018	0.953281	4.26967	2.89018	4.82132	0	1.95062	0.38866	2.78636	-2.76191	0.0437616	0.999996	SFTPA1	6	5188235	5191519	-	1100	protein_coding	surfactant protein A1 [Source:NCBI gene;Acc:423630]	Lectin_C
ENSGALG00000008908	81.0558	160.626	104.856	25.7405	30.505	82.1911	15.4143	9.64265	35.8932	40.963	80.5567	36.8208	1.13116	0.0438487	0.999996	NEUROD1	7	14257747	14259601	+	1589	protein_coding	Gallus gallus neuronal differentiation 1 (NEUROD1), mRNA. [Source:RefSeq mRNA;Acc:NM_204920]	HLH
ENSGALG00000034078	9.6495	39.635	24.3605	5.94011	5.71969	1.06742	7.70714	2.89279	6.79061	13.6543	17.061	6.42246	1.40009	0.0443119	0.999996	GLT8D2	1	54676399	54693423	+	2952	protein_coding	glycosyltransferase 8 domain containing 2 [Source:NCBI gene;Acc:418085]	Glyco_transf_8
ENSGALG00000006415	3.8598	13.5593	10.5915	5.94011	2.85984	0	1.92679	1.92853	5.82052	2.92593	7.36212	2.52035	1.52637	0.044437	0.999996	CD40LG	4	4365859	4369906	+	892	protein_coding	Gallus gallus CD40 ligand (CD40LG), mRNA. [Source:RefSeq mRNA;Acc:NM_204733]	-
ENSGALG00000049907	3.8598	0	2.1183	1.98004	2.85984	0	0	0	0	0.975309	2.1636	0.195062	3.0034	0.0444985	0.999996	-	6	24028505	24028753	-	249	protein_coding	-	-
novel.1529	5.7897	0	2.1183	1.98004	3.81312	17.0787	8.67053	6.74985	1.94017	5.85186	2.74023	8.05822	-1.53555	0.0445778	0.999996	-	2	131051185	131051975	-	461	-	- && Q3T178.1 RecName: Full=Vacuolar protein sorting-associated protein 28 homolog; AltName: Full=ESCRT-I complex subunit VPS28 && PF03997:VPS28 protein	-
ENSGALG00000010926	15.4392	8.34421	48.721	10.8902	13.3459	2.13483	19.2679	1.92853	6.79061	7.80247	19.3481	7.58486	1.34335	0.0446082	0.999996	-	4	45655850	45659023	-	1279	protein_coding	-	-
ENSGALG00000017864	7.7196	8.34421	8.47321	13.8603	8.57953	3.20225	5.78036	2.89279	7.76069	2.92593	9.39536	4.5124	1.05383	0.0452473	0.999996	RF00334	5	9993003	9993134	+	132	snoRNA	small nucleolar RNA SNORA3/SNORA45 family [Source:NCBI gene;Acc:112532590]	-
novel.2281	2.89485	0	2.1183	0.990018	0.953281	6.4045	1.92679	4.82132	5.82052	3.90124	1.39129	4.57487	-1.70713	0.0453147	0.999996	-	30	929286	929940	+	332	-	- && Q1JPD2.1 RecName: Full=Protein ABHD16A; AltName: Full=Alpha/beta hydrolase domain-containing protein 16A; Short=Abhydrolase domain-containing protein 16A; AltName: Full=HLA-B-associated transcript 5 && -	-
novel.528	5.7897	2.08605	4.23661	5.94011	1.90656	6.4045	9.63393	6.74985	12.6111	7.80247	3.99181	8.64038	-1.1147	0.0456114	0.999996	-	1	156894986	156895327	-	342	-	- && - && -	-
ENSGALG00000054393	0	0	0	0	0	0	2.89018	2.89279	2.91026	0.975309	0	1.93371	-3.39803	0.0456124	0.999996	-	1	69671605	69674117	-	756	lncRNA	uncharacterized LOC112532774 [Source:NCBI gene;Acc:112532774]	-
ENSGALG00000053246	0.96495	0	8.47321	6.93013	0	3.20225	8.67053	10.6069	14.5513	15.6049	3.27366	10.5272	-1.69759	0.045676	0.999996	OCM2	14	1444266	1449904	-	1503	protein_coding	oncomodulin 2 [Source:NCBI gene;Acc:396531]	-
ENSGALG00000048163	3.8598	9.38724	8.47321	6.93013	2.85984	6.4045	0	0.964265	1.94017	0.975309	6.30205	2.05685	1.64038	0.0457787	0.999996	-	1	119569774	119585960	-	1669	lncRNA	-	-
ENSGALG00000032041	1.9299	1.04303	2.1183	2.97005	5.71969	7.47191	18.3045	2.89279	4.85043	4.87655	2.75619	7.67923	-1.46803	0.0458188	0.999996	-	31	3014597	3015686	+	972	protein_coding	-	-
ENSGALG00000012236	12.5444	7.30119	5.29576	5.94011	11.4394	2.13483	5.78036	4.82132	2.91026	3.90124	8.50416	3.9096	1.11965	0.0467219	0.999996	DMC1	1	50865020	50876251	+	987	protein_coding	DNA meiotic recombinase 1 [Source:HGNC Symbol;Acc:HGNC:2927]	-
ENSGALG00000051441	0	1.04303	1.05915	0	1.90656	3.20225	3.85357	2.89279	1.94017	4.87655	0.801748	3.35307	-2.06655	0.0468979	0.999996	-	3	6377671	6469755	+	2322	lncRNA	-	-
novel.2414	0	2.08605	3.17746	1.98004	0	17.0787	0	4.82132	5.82052	3.90124	1.44871	6.32435	-2.13959	0.0471225	0.999996	-	33	4660770	4661001	+	232	-	- && - && -	-
ENSGALG00000047001	0	1.04303	1.05915	0.990018	2.85984	5.33708	5.78036	2.89279	0.970086	6.82716	1.19041	4.3615	-1.86393	0.0471693	0.999996	-	AADN05001190.1	21	2051	+	631	lncRNA	-	-
ENSGALG00000051384	2.89485	2.08605	2.1183	0	6.67297	0	0.963393	0.964265	0	0	2.75444	0.385531	2.77431	0.0477119	0.999996	-	2	65695282	65839539	-	3393	lncRNA	-	-
ENSGALG00000047387	0	9.38724	1.05915	4.95009	0	1.06742	0	0	0	0	3.0793	0.213483	3.5026	0.048162	0.999996	-	1	111170277	111179934	-	2102	lncRNA	-	-
novel.1070	0	1.04303	3.17746	1.98004	0.953281	5.33708	1.92679	4.82132	3.88035	6.82716	1.43076	4.55854	-1.68897	0.048674	0.999996	-	17	8962413	8962734	-	322	-	- && - && -	-
ENSGALG00000054259	2.89485	4.17211	3.17746	3.96007	1.90656	3.20225	7.70714	9.64265	3.88035	13.6543	3.22221	7.61734	-1.25132	0.0494171	0.999996	-	10	18364184	18369380	+	2457	lncRNA	-	-
ENSGALG00000026137	3.8598	0	12.7098	3.96007	4.76641	9.60675	15.4143	13.4997	8.73078	9.75309	5.05922	11.4009	-1.18032	0.0494677	0.999996	CDKN2B	Z	78858726	78862135	-	1898	protein_coding	Gallus gallus cyclin dependent kinase inhibitor 2B (CDKN2B), mRNA. [Source:RefSeq mRNA;Acc:NM_204433]	-
ENSGALG00000050133	4.82475	19.8175	2.1183	0.990018	2.85984	4.26967	0.963393	0.964265	0.970086	0.975309	6.12209	1.62854	1.92594	0.0498025	0.999996	-	1	65124971	65133775	-	967	lncRNA	-	-
