# Supplementary material for: RNA-seq reveals differentially expressed genes involved in catecholamine synthesis and metabolism in the hypothalamus affecting divergent residual feed intake in slow-growing Korat chickens
Source: Poult Sci. 2026 May 8;105(8):107098. doi: 10.1016/j.psj.2026.107098 (PMC13223840; doi:10.1016/j.psj.2026.107098)
Supplement: Supplementary file 6 [file mmc6.xlsx]

## Sheet: Table S5
Table S5. List of GO terms for differentially expressed genes (DEGs) in hypothamic tissues between low-RFI and high-RFI groups.
Category	GOID	Description	GeneRatio	BgRatio	p-value	padj	geneID	geneName	Count
BP	GO:0009072	aromatic amino acid family metabolic process	4/1987	19/11993	9.21441e-06	0.0106519	ENSGALG00000010198/ENSGALG00000029648/ENSGALG00000006482/ENSGALG00000035207	TPH2/TH/FAH/TDO2	4
BP	GO:0046189	phenol-containing compound biosynthetic process	4/1987	25/11993	2.909e-05	0.016814	ENSGALG00000012200/ENSGALG00000010198/ENSGALG00000004885/ENSGALG00000029648	GCH1/TPH2/SLC24A5/TH	4
BP	GO:0018958	phenol-containing compound metabolic process	5/1987	56/11993	5.10801e-05	0.0196829	ENSGALG00000012200/ENSGALG00000010198/ENSGALG00000004885/ENSGALG00000029648/ENSGALG00000006482	GCH1/TPH2/SLC24A5/TH/FAH	5
BP	GO:0015696	ammonium transport	4/1987	64/11993	0.00117831	0.299903	ENSGALG00000016804/ENSGALG00000041103/ENSGALG00000004246/ENSGALG00000009289	SLC5A7/SLC18A3/SLC6A4/SLC18A2	4
BP	GO:0009636	response to toxic substance	6/1987	192/11993	0.00268632	0.299903	ENSGALG00000043254/ENSGALG00000013094/ENSGALG00000012200/ENSGALG00000004246/ENSGALG00000029648/ENSGALG00000009289	EPX/DDC/GCH1/SLC6A4/TH/SLC18A2	6
BP	GO:0006837	serotonin transport	2/1987	11/11993	0.00274211	0.299903	ENSGALG00000004246/ENSGALG00000009289	SLC6A4/SLC18A2	2
BP	GO:0018298	protein-chromophore linkage	2/1987	11/11993	0.00274211	0.299903	ENSGALG00000001934/ENSGALG00000041662	OPN4/OPN4-1	2
BP	GO:0032753	positive regulation of interleukin-4 production	2/1987	11/11993	0.00274211	0.299903	ENSGALG00000043254/ENSGALG00000006415	EPX/CD40LG	2
BP	GO:0060416	response to growth hormone	2/1987	11/11993	0.00274211	0.299903	ENSGALG00000002289/ENSGALG00000029648	CHAT/TH	2
BP	GO:0009074	aromatic amino acid family catabolic process	2/1987	12/11993	0.00327506	0.299903	ENSGALG00000006482/ENSGALG00000035207	FAH/TDO2	2
BP	GO:0009713	catechol-containing compound biosynthetic process	2/1987	12/11993	0.00327506	0.299903	ENSGALG00000012200/ENSGALG00000029648	GCH1/TH	2
BP	GO:0042423	catecholamine biosynthetic process	2/1987	12/11993	0.00327506	0.299903	ENSGALG00000012200/ENSGALG00000029648	GCH1/TH	2
BP	GO:0006520	cellular amino acid metabolic process	6/1987	209/11993	0.00408042	0.299903	ENSGALG00000013094/ENSGALG00000010198/ENSGALG00000002479/ENSGALG00000029648/ENSGALG00000006482/ENSGALG00000035207	DDC/TPH2/MAT1A/TH/FAH/TDO2	6
BP	GO:0021542	dentate gyrus development	2/1987	14/11993	0.00447327	0.299903	ENSGALG00000003424/ENSGALG00000008908	LMX1A/NEUROD1	2
BP	GO:0032673	regulation of interleukin-4 production	2/1987	14/11993	0.00447327	0.299903	ENSGALG00000043254/ENSGALG00000006415	EPX/CD40LG	2
BP	GO:0042430	indole-containing compound metabolic process	2/1987	14/11993	0.00447327	0.299903	ENSGALG00000010198/ENSGALG00000035207	TPH2/TDO2	2
BP	GO:0007409	axonogenesis	7/1987	287/11993	0.00477489	0.299903	ENSGALG00000009261/ENSGALG00000036587/ENSGALG00000030801/ENSGALG00000004538/ENSGALG00000003424/ENSGALG00000044675/ENSGALG00000036378	VAX1/LHX4/CCK1R/TNN/LMX1A/MATN2/TBR1	7
BP	GO:0098810	neurotransmitter reuptake	2/1987	15/11993	0.00513723	0.299903	ENSGALG00000004246/ENSGALG00000009289	SLC6A4/SLC18A2	2
BP	GO:0007411	axon guidance	5/1987	154/11993	0.00519304	0.299903	ENSGALG00000009261/ENSGALG00000036587/ENSGALG00000003424/ENSGALG00000044675/ENSGALG00000036378	VAX1/LHX4/LMX1A/MATN2/TBR1	5
BP	GO:0097485	neuron projection guidance	5/1987	155/11993	0.00533606	0.299903	ENSGALG00000009261/ENSGALG00000036587/ENSGALG00000003424/ENSGALG00000044675/ENSGALG00000036378	VAX1/LHX4/LMX1A/MATN2/TBR1	5
BP	GO:0007601	visual perception	4/1987	99/11993	0.00576305	0.299903	ENSGALG00000029648/ENSGALG00000033517/ENSGALG00000001934/ENSGALG00000041662	TH/VSX2/OPN4/OPN4-1	4
BP	GO:0097164	ammonium ion metabolic process	4/1987	102/11993	0.00640021	0.299903	ENSGALG00000016804/ENSGALG00000012200/ENSGALG00000010198/ENSGALG00000029648	SLC5A7/GCH1/TPH2/TH	4
BP	GO:0032653	regulation of interleukin-10 production	2/1987	17/11993	0.00659165	0.299903	ENSGALG00000043254/ENSGALG00000006415	EPX/CD40LG	2
BP	GO:0007631	feeding behavior	3/1987	53/11993	0.00665101	0.299903	ENSGALG00000030801/ENSGALG00000029648/ENSGALG00000036378	CCK1R/TH/TBR1	3
BP	GO:0061564	axon development	7/1987	306/11993	0.00673068	0.299903	ENSGALG00000009261/ENSGALG00000036587/ENSGALG00000030801/ENSGALG00000004538/ENSGALG00000003424/ENSGALG00000044675/ENSGALG00000036378	VAX1/LHX4/CCK1R/TNN/LMX1A/MATN2/TBR1	7
BP	GO:0050953	sensory perception of light stimulus	4/1987	104/11993	0.00685002	0.299903	ENSGALG00000029648/ENSGALG00000033517/ENSGALG00000001934/ENSGALG00000041662	TH/VSX2/OPN4/OPN4-1	4
BP	GO:0032633	interleukin-4 production	2/1987	18/11993	0.00738085	0.299903	ENSGALG00000043254/ENSGALG00000006415	EPX/CD40LG	2
BP	GO:0048812	neuron projection morphogenesis	8/1987	393/11993	0.00758408	0.299903	ENSGALG00000009261/ENSGALG00000036587/ENSGALG00000030801/ENSGALG00000004538/ENSGALG00000003424/ENSGALG00000044675/ENSGALG00000007226/ENSGALG00000036378	VAX1/LHX4/CCK1R/TNN/LMX1A/MATN2/OSTN/TBR1	8
BP	GO:0001505	regulation of neurotransmitter levels	5/1987	169/11993	0.00764217	0.299903	ENSGALG00000016804/ENSGALG00000010198/ENSGALG00000004246/ENSGALG00000053770/ENSGALG00000009289	SLC5A7/TPH2/SLC6A4/-/SLC18A2	5
BP	GO:0032613	interleukin-10 production	2/1987	19/11993	0.00821053	0.299903	ENSGALG00000043254/ENSGALG00000006415	EPX/CD40LG	2
BP	GO:1901606	alpha-amino acid catabolic process	3/1987	58/11993	0.00853626	0.299903	ENSGALG00000002479/ENSGALG00000006482/ENSGALG00000035207	MAT1A/FAH/TDO2	3
BP	GO:0120039	plasma membrane bounded cell projection morphogenesis	8/1987	404/11993	0.00888809	0.299903	ENSGALG00000009261/ENSGALG00000036587/ENSGALG00000030801/ENSGALG00000004538/ENSGALG00000003424/ENSGALG00000044675/ENSGALG00000007226/ENSGALG00000036378	VAX1/LHX4/CCK1R/TNN/LMX1A/MATN2/OSTN/TBR1	8
BP	GO:0048858	cell projection morphogenesis	8/1987	405/11993	0.00901448	0.299903	ENSGALG00000009261/ENSGALG00000036587/ENSGALG00000030801/ENSGALG00000004538/ENSGALG00000003424/ENSGALG00000044675/ENSGALG00000007226/ENSGALG00000036378	VAX1/LHX4/CCK1R/TNN/LMX1A/MATN2/OSTN/TBR1	8
BP	GO:0007274	neuromuscular synaptic transmission	2/1987	20/11993	0.00908009	0.299903	ENSGALG00000016804/ENSGALG00000006273	SLC5A7/MYLK2	2
BP	GO:0015695	organic cation transport	2/1987	20/11993	0.00908009	0.299903	ENSGALG00000016804/ENSGALG00000041103	SLC5A7/SLC18A3	2
BP	GO:0046425	regulation of JAK-STAT cascade	3/1987	60/11993	0.00936933	0.30086	ENSGALG00000049755/ENSGALG00000009603/ENSGALG00000008908	IL22RA2/PRLL/NEUROD1	3
BP	GO:0007420	brain development	8/1987	416/11993	0.0104956	0.316063	ENSGALG00000009261/ENSGALG00000004246/ENSGALG00000030801/ENSGALG00000003424/ENSGALG00000032526/ENSGALG00000011369/ENSGALG00000036378/ENSGALG00000008908	VAX1/SLC6A4/CCK1R/LMX1A/B3GNT5/LHX8/TBR1/NEUROD1	8
BP	GO:0021761	limbic system development	3/1987	63/11993	0.0107052	0.316063	ENSGALG00000003424/ENSGALG00000036378/ENSGALG00000008908	LMX1A/TBR1/NEUROD1	3
BP	GO:1904892	regulation of STAT cascade	3/1987	63/11993	0.0107052	0.316063	ENSGALG00000049755/ENSGALG00000009603/ENSGALG00000008908	IL22RA2/PRLL/NEUROD1	3
BP	GO:0007602	phototransduction	2/1987	22/11993	0.0109364	0.316063	ENSGALG00000001934/ENSGALG00000041662	OPN4/OPN4-1	2
BP	GO:0032990	cell part morphogenesis	8/1987	421/11993	0.0112258	0.316514	ENSGALG00000009261/ENSGALG00000036587/ENSGALG00000030801/ENSGALG00000004538/ENSGALG00000003424/ENSGALG00000044675/ENSGALG00000007226/ENSGALG00000036378	VAX1/LHX4/CCK1R/TNN/LMX1A/MATN2/OSTN/TBR1	8
BP	GO:0009063	cellular amino acid catabolic process	3/1987	65/11993	0.011654	0.320507	ENSGALG00000002479/ENSGALG00000006482/ENSGALG00000035207	MAT1A/FAH/TDO2	3
BP	GO:0042417	dopamine metabolic process	2/1987	23/11993	0.011922	0.320507	ENSGALG00000012200/ENSGALG00000029648	GCH1/TH	2
BP	GO:0007259	JAK-STAT cascade	3/1987	67/11993	0.0126498	0.332345	ENSGALG00000049755/ENSGALG00000009603/ENSGALG00000008908	IL22RA2/PRLL/NEUROD1	3
BP	GO:0006935	chemotaxis	7/1987	349/11993	0.013292	0.338889	ENSGALG00000009261/ENSGALG00000036587/ENSGALG00000050637/ENSGALG00000028256/ENSGALG00000003424/ENSGALG00000044675/ENSGALG00000036378	VAX1/LHX4/-/CCL19/LMX1A/MATN2/TBR1	7
BP	GO:0042330	taxis	7/1987	350/11993	0.0134852	0.338889	ENSGALG00000009261/ENSGALG00000036587/ENSGALG00000050637/ENSGALG00000028256/ENSGALG00000003424/ENSGALG00000044675/ENSGALG00000036378	VAX1/LHX4/-/CCL19/LMX1A/MATN2/TBR1	7
BP	GO:0001504	neurotransmitter uptake	2/1987	25/11993	0.014005	0.342764	ENSGALG00000004246/ENSGALG00000009289	SLC6A4/SLC18A2	2
BP	GO:0097696	STAT cascade	3/1987	70/11993	0.0142324	0.342764	ENSGALG00000049755/ENSGALG00000009603/ENSGALG00000008908	IL22RA2/PRLL/NEUROD1	3
BP	GO:1901617	organic hydroxy compound biosynthetic process	4/1987	132/11993	0.0154579	0.353118	ENSGALG00000012200/ENSGALG00000010198/ENSGALG00000004885/ENSGALG00000029648	GCH1/TPH2/SLC24A5/TH	4
BP	GO:0048667	cell morphogenesis involved in neuron differentiation	7/1987	362/11993	0.0159646	0.353118	ENSGALG00000009261/ENSGALG00000036587/ENSGALG00000030801/ENSGALG00000004538/ENSGALG00000003424/ENSGALG00000044675/ENSGALG00000036378	VAX1/LHX4/CCK1R/TNN/LMX1A/MATN2/TBR1	7
BP	GO:0060322	head development	8/1987	450/11993	0.0162267	0.353118	ENSGALG00000009261/ENSGALG00000004246/ENSGALG00000030801/ENSGALG00000003424/ENSGALG00000032526/ENSGALG00000011369/ENSGALG00000036378/ENSGALG00000008908	VAX1/SLC6A4/CCK1R/LMX1A/B3GNT5/LHX8/TBR1/NEUROD1	8
BP	GO:0006584	catecholamine metabolic process	2/1987	27/11993	0.0162333	0.353118	ENSGALG00000012200/ENSGALG00000029648	GCH1/TH	2
BP	GO:0009712	catechol-containing compound metabolic process	2/1987	27/11993	0.0162333	0.353118	ENSGALG00000012200/ENSGALG00000029648	GCH1/TH	2
BP	GO:0051260	protein homooligomerization	5/1987	205/11993	0.0165824	0.353118	ENSGALG00000012200/ENSGALG00000002479/ENSGALG00000008980/ENSGALG00000008997/ENSGALG00000035207	GCH1/MAT1A/VWA2/STEAP4/TDO2	5
BP	GO:0007600	sensory perception	6/1987	283/11993	0.0168006	0.353118	ENSGALG00000044591/ENSGALG00000007647/ENSGALG00000029648/ENSGALG00000033517/ENSGALG00000001934/ENSGALG00000041662	OR51E2/MYO3A/TH/VSX2/OPN4/OPN4-1	6
BP	GO:0003416	endochondral bone growth	2/1987	29/11993	0.0186023	0.361826	ENSGALG00000008980/ENSGALG00000007226	VWA2/OSTN	2
BP	GO:0009584	detection of visible light	2/1987	29/11993	0.0186023	0.361826	ENSGALG00000001934/ENSGALG00000041662	OPN4/OPN4-1	2
BP	GO:0045668	negative regulation of osteoblast differentiation	2/1987	29/11993	0.0186023	0.361826	ENSGALG00000004538/ENSGALG00000007226	TNN/OSTN	2
BP	GO:0007610	behavior	7/1987	374/11993	0.0187538	0.361826	ENSGALG00000004246/ENSGALG00000030801/ENSGALG00000029648/ENSGALG00000003424/ENSGALG00000009289/ENSGALG00000011369/ENSGALG00000036378	SLC6A4/CCK1R/TH/LMX1A/SLC18A2/LHX8/TBR1	7
BP	GO:0007611	learning or memory	4/1987	140/11993	0.0187799	0.361826	ENSGALG00000029648/ENSGALG00000003424/ENSGALG00000011369/ENSGALG00000036378	TH/LMX1A/LHX8/TBR1	4
BP	GO:0006836	neurotransmitter transport	4/1987	141/11993	0.0192239	0.364309	ENSGALG00000016804/ENSGALG00000041103/ENSGALG00000004246/ENSGALG00000009289	SLC5A7/SLC18A3/SLC6A4/SLC18A2	4
BP	GO:0098868	bone growth	2/1987	30/11993	0.0198383	0.369705	ENSGALG00000008980/ENSGALG00000007226	VWA2/OSTN	2
BP	GO:0021953	central nervous system neuron differentiation	4/1987	144/11993	0.0205948	0.369705	ENSGALG00000036587/ENSGALG00000003424/ENSGALG00000011369/ENSGALG00000036378	LHX4/LMX1A/LHX8/TBR1	4
BP	GO:0000904	cell morphogenesis involved in differentiation	8/1987	471/11993	0.0207442	0.369705	ENSGALG00000009261/ENSGALG00000036587/ENSGALG00000030801/ENSGALG00000008980/ENSGALG00000004538/ENSGALG00000003424/ENSGALG00000044675/ENSGALG00000036378	VAX1/LHX4/CCK1R/VWA2/TNN/LMX1A/MATN2/TBR1	8
BP	GO:0035176	social behavior	2/1987	31/11993	0.0211077	0.369705	ENSGALG00000004246/ENSGALG00000029648	SLC6A4/TH	2
BP	GO:0051703	intraspecies interaction between organisms	2/1987	31/11993	0.0211077	0.369705	ENSGALG00000004246/ENSGALG00000029648	SLC6A4/TH	2
BP	GO:1901605	alpha-amino acid metabolic process	4/1987	146/11993	0.0215415	0.371671	ENSGALG00000002479/ENSGALG00000029648/ENSGALG00000006482/ENSGALG00000035207	MAT1A/TH/FAH/TDO2	4
BP	GO:0009583	detection of light stimulus	2/1987	33/11993	0.0237451	0.403666	ENSGALG00000001934/ENSGALG00000041662	OPN4/OPN4-1	2
BP	GO:0009410	response to xenobiotic stimulus	3/1987	92/11993	0.0291578	0.480179	ENSGALG00000045255/ENSGALG00000023742/ENSGALG00000009289	CYP2AB5/AHR2/SLC18A2	3
BP	GO:0042446	hormone biosynthetic process	2/1987	37/11993	0.0293989	0.480179	ENSGALG00000016804/ENSGALG00000032319	SLC5A7/-	2
BP	GO:0050890	cognition	4/1987	161/11993	0.0294919	0.480179	ENSGALG00000029648/ENSGALG00000003424/ENSGALG00000011369/ENSGALG00000036378	TH/LMX1A/LHX8/TBR1	4
BP	GO:1903524	positive regulation of blood circulation	2/1987	38/11993	0.0308883	0.495928	ENSGALG00000012200/ENSGALG00000044591	GCH1/OR51E2	2
BP	GO:1904035	regulation of epithelial cell apoptotic process	2/1987	39/11993	0.0324071	0.513186	ENSGALG00000008908/ENSGALG00000006415	NEUROD1/CD40LG	2
BP	GO:0030902	hindbrain development	3/1987	98/11993	0.0342464	0.534382	ENSGALG00000003424/ENSGALG00000036378/ENSGALG00000008908	LMX1A/TBR1/NEUROD1	3
BP	GO:0042136	neurotransmitter biosynthetic process	2/1987	41/11993	0.0355308	0.534382	ENSGALG00000016804/ENSGALG00000010198	SLC5A7/TPH2	2
BP	GO:0044057	regulation of system process	5/1987	251/11993	0.0356517	0.534382	ENSGALG00000012200/ENSGALG00000044591/ENSGALG00000029648/ENSGALG00000006273/ENSGALG00000008908	GCH1/OR51E2/TH/MYLK2/NEUROD1	5
BP	GO:0009725	response to hormone	7/1987	436/11993	0.0387455	0.534382	ENSGALG00000002289/ENSGALG00000030801/ENSGALG00000044591/ENSGALG00000008980/ENSGALG00000029648/ENSGALG00000053770/ENSGALG00000007226	CHAT/CCK1R/OR51E2/VWA2/TH/-/OSTN	7
BP	GO:0006805	xenobiotic metabolic process	2/1987	43/11993	0.0387662	0.534382	ENSGALG00000045255/ENSGALG00000023742	CYP2AB5/AHR2	2
BP	GO:0021879	forebrain neuron differentiation	2/1987	43/11993	0.0387662	0.534382	ENSGALG00000011369/ENSGALG00000036378	LHX8/TBR1	2
BP	GO:0030900	forebrain development	5/1987	258/11993	0.0393959	0.534382	ENSGALG00000030801/ENSGALG00000003424/ENSGALG00000011369/ENSGALG00000036378/ENSGALG00000008908	CCK1R/LMX1A/LHX8/TBR1/NEUROD1	5
BP	GO:1901615	organic hydroxy compound metabolic process	5/1987	258/11993	0.0393959	0.534382	ENSGALG00000012200/ENSGALG00000010198/ENSGALG00000004885/ENSGALG00000029648/ENSGALG00000006482	GCH1/TPH2/SLC24A5/TH/FAH	5
BP	GO:0001764	neuron migration	3/1987	106/11993	0.0416997	0.534382	ENSGALG00000009261/ENSGALG00000030801/ENSGALG00000044675	VAX1/CCK1R/MATN2	3
BP	GO:0051705	multi-organism behavior	2/1987	45/11993	0.0421094	0.534382	ENSGALG00000004246/ENSGALG00000029648	SLC6A4/TH	2
BP	GO:0035265	organ growth	3/1987	108/11993	0.0436808	0.534382	ENSGALG00000004246/ENSGALG00000008980/ENSGALG00000007226	SLC6A4/VWA2/OSTN	3
BP	GO:0030279	negative regulation of ossification	2/1987	47/11993	0.0455568	0.534382	ENSGALG00000004538/ENSGALG00000007226	TNN/OSTN	2
BP	GO:0021766	hippocampus development	2/1987	48/11993	0.0473184	0.534382	ENSGALG00000003424/ENSGALG00000008908	LMX1A/NEUROD1	2
BP	GO:0051289	protein homotetramerization	2/1987	49/11993	0.0491047	0.534382	ENSGALG00000002479/ENSGALG00000035207	MAT1A/TDO2	2
CC	GO:0043195	terminal bouton	3/1994	19/12068	0.000405134	0.0530725	ENSGALG00000041103/ENSGALG00000004538/ENSGALG00000009289	SLC18A3/TNN/SLC18A2	3
CC	GO:0043679	axon terminus	3/1994	37/12068	0.00293561	0.192282	ENSGALG00000041103/ENSGALG00000004538/ENSGALG00000009289	SLC18A3/TNN/SLC18A2	3
CC	GO:0044306	neuron projection terminus	3/1994	47/12068	0.00579249	0.252939	ENSGALG00000041103/ENSGALG00000004538/ENSGALG00000009289	SLC18A3/TNN/SLC18A2	3
CC	GO:0043204	perikaryon	2/1994	36/12068	0.0318564	0.561673	ENSGALG00000016804/ENSGALG00000029648	SLC5A7/TH	2
CC	GO:0150034	distal axon	3/1994	94/12068	0.0368976	0.561673	ENSGALG00000041103/ENSGALG00000004538/ENSGALG00000009289	SLC18A3/TNN/SLC18A2	3
CC	GO:0016459	myosin complex	2/1994	45/12068	0.0478653	0.561673	ENSGALG00000007647/ENSGALG00000028612	MYO3A/-	2
MF	GO:0008519	ammonium transmembrane transporter activity	4/1997	21/12204	2.02334e-05	0.00459299	ENSGALG00000016804/ENSGALG00000041103/ENSGALG00000004246/ENSGALG00000009289	SLC5A7/SLC18A3/SLC6A4/SLC18A2	4
MF	GO:0005326	neurotransmitter transporter activity	4/1997	38/12204	0.000225012	0.0255389	ENSGALG00000016804/ENSGALG00000041103/ENSGALG00000004246/ENSGALG00000009289	SLC5A7/SLC18A3/SLC6A4/SLC18A2	4
MF	GO:0015370	solute:sodium symporter activity	4/1997	52/12204	0.000758043	0.0495296	ENSGALG00000016804/ENSGALG00000033908/ENSGALG00000004246/ENSGALG00000009289	SLC5A7/SLC10A4/SLC6A4/SLC18A2	4
MF	GO:0005328	neurotransmitter:sodium symporter activity	3/1997	24/12204	0.000872768	0.0495296	ENSGALG00000016804/ENSGALG00000004246/ENSGALG00000009289	SLC5A7/SLC6A4/SLC18A2	3
MF	GO:1901618	organic hydroxy compound transmembrane transporter activity	3/1997	26/12204	0.00110832	0.0503176	ENSGALG00000033908/ENSGALG00000004246/ENSGALG00000009289	SLC10A4/SLC6A4/SLC18A2	3
MF	GO:0015081	sodium ion transmembrane transporter activity	5/1997	111/12204	0.00188629	0.0713645	ENSGALG00000016804/ENSGALG00000033908/ENSGALG00000004885/ENSGALG00000004246/ENSGALG00000009289	SLC5A7/SLC10A4/SLC24A5/SLC6A4/SLC18A2	5
MF	GO:0015294	solute:cation symporter activity	4/1997	73/12204	0.00268427	0.087047	ENSGALG00000016804/ENSGALG00000033908/ENSGALG00000004246/ENSGALG00000009289	SLC5A7/SLC10A4/SLC6A4/SLC18A2	4
MF	GO:0015293	symporter activity	4/1997	82/12204	0.00408579	0.110336	ENSGALG00000016804/ENSGALG00000033908/ENSGALG00000004246/ENSGALG00000009289	SLC5A7/SLC10A4/SLC6A4/SLC18A2	4
MF	GO:0008020	G-protein coupled photoreceptor activity	2/1997	13/12204	0.00460662	0.110336	ENSGALG00000001934/ENSGALG00000041662	OPN4/OPN4-1	2
MF	GO:0009881	photoreceptor activity	2/1997	14/12204	0.00534668	0.110336	ENSGALG00000001934/ENSGALG00000041662	OPN4/OPN4-1	2
MF	GO:0015101	organic cation transmembrane transporter activity	2/1997	14/12204	0.00534668	0.110336	ENSGALG00000016804/ENSGALG00000041103	SLC5A7/SLC18A3	2
MF	GO:0015291	secondary active transmembrane transporter activity	5/1997	156/12204	0.00803554	0.152006	ENSGALG00000016804/ENSGALG00000033908/ENSGALG00000004885/ENSGALG00000004246/ENSGALG00000009289	SLC5A7/SLC10A4/SLC24A5/SLC6A4/SLC18A2	5
MF	GO:0004930	G-protein-coupled receptor activity	8/1997	368/12204	0.00889403	0.155303	ENSGALG00000054474/ENSGALG00000043556/ENSGALG00000030801/ENSGALG00000044591/ENSGALG00000050637/ENSGALG00000053770/ENSGALG00000001934/ENSGALG00000041662	-/-/CCK1R/OR51E2/-/-/OPN4/OPN4-1	8
MF	GO:0020037	heme binding	4/1997	110/12204	0.0114003	0.184847	ENSGALG00000043254/ENSGALG00000045255/ENSGALG00000008997/ENSGALG00000035207	EPX/CYP2AB5/STEAP4/TDO2	4
MF	GO:0046906	tetrapyrrole binding	4/1997	115/12204	0.0132498	0.200513	ENSGALG00000043254/ENSGALG00000045255/ENSGALG00000008997/ENSGALG00000035207	EPX/CYP2AB5/STEAP4/TDO2	4
MF	GO:0016814	hydrolase activity, acting on carbon-nitrogen (but not peptide) bonds, in cyclic amidines	2/1997	24/12204	0.0154019	0.218515	ENSGALG00000012200/ENSGALG00000003226	GCH1/APOBEC2	2
MF	GO:0004497	monooxygenase activity	3/1997	71/12204	0.0188458	0.251646	ENSGALG00000010198/ENSGALG00000045255/ENSGALG00000029648	TPH2/CYP2AB5/TH	3
MF	GO:0008374	O-acyltransferase activity	2/1997	31/12204	0.0250344	0.315711	ENSGALG00000002289/ENSGALG00000044527	CHAT/-	2
MF	GO:0022804	active transmembrane transporter activity	5/1997	246/12204	0.0462201	0.541021	ENSGALG00000016804/ENSGALG00000033908/ENSGALG00000004885/ENSGALG00000004246/ENSGALG00000009289	SLC5A7/SLC10A4/SLC24A5/SLC6A4/SLC18A2	5
MF	GO:0042165	neurotransmitter binding	2/1997	44/12204	0.0476671	0.541021	ENSGALG00000016804/ENSGALG00000004246	SLC5A7/SLC6A4	2
